# Supplementary material for: ATF3 drives senescence by reconstructing accessible chromatin profiles
Source: Aging Cell. 2021 Feb 4;20(3):e13315. doi: 10.1111/acel.13315 (PMC7963335; doi:10.1111/acel.13315)
Supplement: Supplementary file 2 — Table S4 [file ACEL-20-e13315-s001.xlsx]

## Sheet: Sheet1
Sequencing statistics for ATAC-seq libraries.
	Young_rep1	Mid_rep1	Old_rep1	Young_rep2	Mid_rep2	Old_rep2
Total mapped reads	121332790	78566176	145949490	35995544	31577768	34487230
Unique mapped reads	67528728	62604792	61703724	25717900	21466230	16636814
Reads map to mitochondrion	3811304	1218784	4569764	1760564	1807686	2332008
Percent of mitochondrial reads (%)	5.64	1.95	7.41	6.85	8.42	14.01

## Sheet: Sheet2
Sequencing statistics for RNA-seq libraries
	Young_rep1	Mid_rep1	Old_rep1	Young_rep2	Mid_rep2	Old_rep2	OE_control	OE_ATF3
Total mapped reads	62563054	71436384	56320154	72879376	56358468	51043424	93376494	99385300
Reads mapped to protein-coding genes	40731512	44202878	36340055	45852651	38699275	37969203	51962055	54709162
