# Supplementary material for: ATF3 drives senescence by reconstructing accessible chromatin profiles
Source: Aging Cell. 2021 Feb 4;20(3):e13315. doi: 10.1111/acel.13315 (PMC7963335; doi:10.1111/acel.13315)
Supplement: Supplementary file 3 — Table S5 [file ACEL-20-e13315-s003.xlsx]

## Sheet: Young.rep1
chr1	9866	16199	MACS_peak_1	2823.51
chr1	16835	18007	MACS_peak_2	93.5
chr1	20106	22423	MACS_peak_3	513.29
chr1	28288	30070	MACS_peak_4	1219.48
chr1	46946	47873	MACS_peak_5	491.68
chr1	90969	92001	MACS_peak_6	215.31
chr1	104598	105279	MACS_peak_7	57.13
chr1	143494	144518	MACS_peak_8	160.3
chr1	237120	238338	MACS_peak_9	422.48
chr1	369303	369868	MACS_peak_10	132.71
chr1	416425	416972	MACS_peak_11	72.72
chr1	441930	442578	MACS_peak_12	55.06
chr1	461488	462462	MACS_peak_13	115.95
chr1	521316	522081	MACS_peak_14	481.95
chr1	540423	541328	MACS_peak_15	125.26
chr1	563955	570803	MACS_peak_16	3100
chr1	573439	574012	MACS_peak_17	109.13
chr1	619862	620569	MACS_peak_18	108.3
chr1	665544	666254	MACS_peak_19	59.59
chr1	668729	669439	MACS_peak_20	59.59
chr1	672044	673190	MACS_peak_21	181.79
chr1	675510	676253	MACS_peak_22	90.49
chr1	679264	680020	MACS_peak_23	339.7
chr1	713200	715442	MACS_peak_24	2268.13
chr1	730052	731055	MACS_peak_25	213.35
chr1	742025	743815	MACS_peak_26	428.71
chr1	746154	746940	MACS_peak_27	103.5
chr1	752544	753161	MACS_peak_28	58.3
chr1	761837	763815	MACS_peak_29	3100
chr1	793223	793892	MACS_peak_30	121.14
chr1	804832	805809	MACS_peak_31	174.72
chr1	826110	826748	MACS_peak_32	85.69
chr1	839538	841115	MACS_peak_33	459.51
chr1	841460	842908	MACS_peak_34	329.67
chr1	846184	846815	MACS_peak_35	51.4
chr1	847838	848530	MACS_peak_36	61.44
chr1	855986	857194	MACS_peak_37	442.45
chr1	858658	859767	MACS_peak_38	174.06
chr1	859995	860807	MACS_peak_39	112.65
chr1	860831	861656	MACS_peak_40	117.26
chr1	873230	874583	MACS_peak_41	490.38
chr1	875195	877659	MACS_peak_42	507.45
chr1	877681	879607	MACS_peak_43	263.25
chr1	880720	881866	MACS_peak_44	90.77
chr1	883036	883784	MACS_peak_45	83.8
chr1	886519	887449	MACS_peak_46	141.23
chr1	893560	895242	MACS_peak_47	508.59
chr1	895323	897592	MACS_peak_48	592.75
chr1	898664	899480	MACS_peak_49	59.85
chr1	900344	900871	MACS_peak_50	51.18
chr1	900914	903199	MACS_peak_51	2370.73
chr1	910965	912216	MACS_peak_52	405.54
chr1	919189	920017	MACS_peak_53	301.06
chr1	932283	933556	MACS_peak_54	132.88
chr1	933804	937915	MACS_peak_55	2593.46
chr1	939937	941445	MACS_peak_56	1191.36
chr1	948091	951408	MACS_peak_57	2511.08
chr1	954258	955892	MACS_peak_58	884.06
chr1	955968	957683	MACS_peak_59	680.66
chr1	958833	961116	MACS_peak_60	410.08
chr1	967279	969039	MACS_peak_61	822.52
chr1	975560	976704	MACS_peak_62	842.82
chr1	991277	992053	MACS_peak_63	58.44
chr1	993414	995626	MACS_peak_64	720.76
chr1	998755	1000342	MACS_peak_65	1338.61
chr1	1002674	1003316	MACS_peak_66	55.67
chr1	1003775	1005254	MACS_peak_67	161.15
chr1	1005681	1006338	MACS_peak_68	54.16
chr1	1013550	1017137	MACS_peak_69	2519.84
chr1	1017534	1018226	MACS_peak_70	56.03
chr1	1021421	1022195	MACS_peak_71	58.63
chr1	1022220	1023370	MACS_peak_72	101.19
chr1	1026697	1027597	MACS_peak_73	72.69
chr1	1044959	1045748	MACS_peak_74	234.78
chr1	1051062	1052409	MACS_peak_75	3026.59
chr1	1056998	1058314	MACS_peak_76	884.84
chr1	1068440	1069351	MACS_peak_77	99.7
chr1	1092325	1094624	MACS_peak_78	2158.37
chr1	1108767	1110010	MACS_peak_79	119.02
chr1	1119989	1120637	MACS_peak_80	78.14
chr1	1136677	1137812	MACS_peak_81	197.26
chr1	1141539	1142201	MACS_peak_82	53.67
chr1	1143166	1143969	MACS_peak_83	66.36
chr1	1148009	1149065	MACS_peak_84	287.27
chr1	1150147	1151918	MACS_peak_85	202.77
chr1	1152952	1154043	MACS_peak_86	226.43
chr1	1157514	1158519	MACS_peak_87	112.05
chr1	1165671	1168091	MACS_peak_88	1944.55
chr1	1171098	1174523	MACS_peak_89	473.77
chr1	1174579	1175570	MACS_peak_90	90.52
chr1	1176154	1177541	MACS_peak_91	131.23
chr1	1180548	1181402	MACS_peak_92	61.45
chr1	1181544	1186933	MACS_peak_93	1398.43
chr1	1193609	1194803	MACS_peak_94	102.03
chr1	1195673	1197286	MACS_peak_95	2063.49
chr1	1197586	1198369	MACS_peak_96	57.78
chr1	1199919	1200972	MACS_peak_97	142.92
chr1	1205836	1206651	MACS_peak_98	65.16
chr1	1207127	1211076	MACS_peak_99	2474.73
chr1	1216816	1218466	MACS_peak_100	727.21
chr1	1219824	1220503	MACS_peak_101	62.81
chr1	1223463	1224193	MACS_peak_102	98.49
chr1	1224585	1226305	MACS_peak_103	374.32
chr1	1226710	1228192	MACS_peak_104	604.68
chr1	1230295	1231168	MACS_peak_105	80.97
chr1	1233865	1236068	MACS_peak_106	513.25
chr1	1236851	1238016	MACS_peak_107	206.21
chr1	1238375	1239269	MACS_peak_108	73.29
chr1	1239985	1249449	MACS_peak_109	3100
chr1	1249834	1251114	MACS_peak_110	104
chr1	1253250	1254377	MACS_peak_111	227.13
chr1	1254455	1255180	MACS_peak_112	58.1
chr1	1255499	1257231	MACS_peak_113	117.68
chr1	1259504	1262488	MACS_peak_114	1164.55
chr1	1263501	1267390	MACS_peak_115	691.85
chr1	1267528	1271401	MACS_peak_116	659.57
chr1	1272658	1273794	MACS_peak_117	176.62
chr1	1273947	1274675	MACS_peak_118	57.81
chr1	1279703	1282071	MACS_peak_119	375.35
chr1	1282634	1285820	MACS_peak_120	1375.9
chr1	1286700	1288078	MACS_peak_121	206.44
chr1	1288322	1290061	MACS_peak_122	291.84
chr1	1290455	1291413	MACS_peak_123	192.31
chr1	1292870	1294605	MACS_peak_124	239.01
chr1	1295174	1296617	MACS_peak_125	361.46
chr1	1297010	1298096	MACS_peak_126	164.21
chr1	1306646	1308259	MACS_peak_127	930.94
chr1	1309248	1311462	MACS_peak_128	2875.56
chr1	1316672	1318072	MACS_peak_129	124.19
chr1	1319229	1320627	MACS_peak_130	130
chr1	1322067	1322708	MACS_peak_131	50.43
chr1	1332782	1338505	MACS_peak_132	3100
chr1	1341464	1343784	MACS_peak_133	1382.56
chr1	1355179	1355946	MACS_peak_134	93.55
chr1	1357569	1358817	MACS_peak_135	270.89
chr1	1364897	1366634	MACS_peak_136	867.82
chr1	1368319	1371708	MACS_peak_137	1351.74
chr1	1375848	1377043	MACS_peak_138	582.83
chr1	1405948	1408663	MACS_peak_139	1503.75
chr1	1429941	1433491	MACS_peak_140	323.89
chr1	1439920	1441579	MACS_peak_141	1125.59
chr1	1446012	1449216	MACS_peak_142	2692.99
chr1	1459222	1459858	MACS_peak_143	50.91
chr1	1461892	1462502	MACS_peak_144	53.51
chr1	1467768	1470419	MACS_peak_145	546.07
chr1	1470897	1479542	MACS_peak_146	2268.47
chr1	1485757	1488284	MACS_peak_147	878.3
chr1	1489480	1491553	MACS_peak_148	900.46
chr1	1496932	1498500	MACS_peak_149	250.91
chr1	1502442	1503431	MACS_peak_150	216.01
chr1	1508957	1511679	MACS_peak_151	1052.36
chr1	1526621	1527437	MACS_peak_152	87.46
chr1	1532106	1533702	MACS_peak_153	226.69
chr1	1534626	1535701	MACS_peak_154	87.21
chr1	1549301	1552572	MACS_peak_155	2143.93
chr1	1554801	1556217	MACS_peak_156	169.13
chr1	1559930	1560919	MACS_peak_157	139.12
chr1	1565426	1566309	MACS_peak_158	135.01
chr1	1568553	1569305	MACS_peak_159	83.32
chr1	1569856	1570614	MACS_peak_160	107.4
chr1	1572905	1573753	MACS_peak_161	67.22
chr1	1580070	1580974	MACS_peak_162	158.94
chr1	1589502	1591675	MACS_peak_163	1800.45
chr1	1594124	1594806	MACS_peak_164	73.95
chr1	1596754	1597670	MACS_peak_165	136.7
chr1	1609932	1610953	MACS_peak_166	141.01
chr1	1617504	1618502	MACS_peak_167	185.25
chr1	1622344	1625743	MACS_peak_168	3100
chr1	1631418	1632496	MACS_peak_169	127.05
chr1	1643254	1644107	MACS_peak_170	153.46
chr1	1644812	1645770	MACS_peak_171	118.03
chr1	1654830	1656965	MACS_peak_172	2756.83
chr1	1675315	1678984	MACS_peak_173	3100
chr1	1680645	1681814	MACS_peak_174	68.54
chr1	1683901	1685538	MACS_peak_175	132.09
chr1	1690133	1691177	MACS_peak_176	84.98
chr1	1691251	1692150	MACS_peak_177	95.23
chr1	1708121	1716693	MACS_peak_178	3100
chr1	1720131	1721063	MACS_peak_179	91.4
chr1	1725973	1727077	MACS_peak_180	100.58
chr1	1727407	1728608	MACS_peak_181	173.48
chr1	1738193	1739060	MACS_peak_182	60.26
chr1	1748232	1748976	MACS_peak_183	51.18
chr1	1757798	1758442	MACS_peak_184	50.14
chr1	1763977	1764903	MACS_peak_185	92.09
chr1	1765119	1765756	MACS_peak_186	50.81
chr1	1769566	1770324	MACS_peak_187	60.16
chr1	1778050	1779451	MACS_peak_188	592.44
chr1	1789677	1792043	MACS_peak_189	2626.58
chr1	1792079	1793012	MACS_peak_190	74.74
chr1	1794109	1795085	MACS_peak_191	92.16
chr1	1800036	1801512	MACS_peak_192	167.53
chr1	1807323	1808245	MACS_peak_193	75.84
chr1	1814629	1815487	MACS_peak_194	56.08
chr1	1820586	1824325	MACS_peak_195	1711.56
chr1	1825185	1827037	MACS_peak_196	198.64
chr1	1837255	1839333	MACS_peak_197	1543.21
chr1	1839359	1841628	MACS_peak_198	2095.35
chr1	1849064	1853026	MACS_peak_199	2006.52
chr1	1854221	1854923	MACS_peak_200	60.4
chr1	1874996	1876160	MACS_peak_201	661.18
chr1	1890987	1892070	MACS_peak_202	563.22
chr1	1927442	1928077	MACS_peak_203	67.75
chr1	1934827	1935521	MACS_peak_204	117.06
chr1	1975842	1978557	MACS_peak_205	864.11
chr1	2022859	2023667	MACS_peak_206	126.37
chr1	2063426	2065832	MACS_peak_207	3127.35
chr1	2070902	2072001	MACS_peak_208	501.26
chr1	2079738	2080858	MACS_peak_209	413.96
chr1	2105297	2106503	MACS_peak_210	417.03
chr1	2120500	2122421	MACS_peak_211	1725.63
chr1	2123106	2124633	MACS_peak_212	96.19
chr1	2125071	2127550	MACS_peak_213	2736.29
chr1	2129856	2131687	MACS_peak_214	3099.58
chr1	2135320	2137531	MACS_peak_215	2205.01
chr1	2138448	2140729	MACS_peak_216	1989.31
chr1	2140857	2141766	MACS_peak_217	88.29
chr1	2141985	2142693	MACS_peak_218	54.49
chr1	2143375	2147006	MACS_peak_219	3100
chr1	2155776	2156740	MACS_peak_220	76.98
chr1	2157747	2159918	MACS_peak_221	1229.58
chr1	2160138	2166769	MACS_peak_222	3100
chr1	2168411	2170427	MACS_peak_223	371.19
chr1	2170779	2172446	MACS_peak_224	162.19
chr1	2177229	2178717	MACS_peak_225	1365.5
chr1	2178976	2180550	MACS_peak_226	204.11
chr1	2187216	2188130	MACS_peak_227	150.43
chr1	2189235	2190462	MACS_peak_228	345.25
chr1	2197082	2198142	MACS_peak_229	88.74
chr1	2198698	2199848	MACS_peak_230	174.48
chr1	2200136	2203066	MACS_peak_231	575
chr1	2203118	2204149	MACS_peak_232	108.89
chr1	2204463	2205377	MACS_peak_233	71.32
chr1	2205660	2208476	MACS_peak_234	664.26
chr1	2208576	2211694	MACS_peak_235	3100
chr1	2220118	2223354	MACS_peak_236	3100
chr1	2223589	2224583	MACS_peak_237	101.57
chr1	2225095	2226287	MACS_peak_238	142.97
chr1	2226834	2227828	MACS_peak_239	171.9
chr1	2228985	2233937	MACS_peak_240	3100
chr1	2241548	2248057	MACS_peak_241	3141.02
chr1	2248595	2249280	MACS_peak_242	62.17
chr1	2250659	2251426	MACS_peak_243	59.29
chr1	2252929	2254520	MACS_peak_244	644.84
chr1	2266182	2267206	MACS_peak_245	115.69
chr1	2307371	2308309	MACS_peak_246	59
chr1	2312653	2314768	MACS_peak_247	1894.78
chr1	2322182	2324352	MACS_peak_248	1922.73
chr1	2335513	2338795	MACS_peak_249	886.05
chr1	2340007	2340796	MACS_peak_250	62.42
chr1	2342931	2346609	MACS_peak_251	3022.68
chr1	2361283	2362219	MACS_peak_252	64.12
chr1	2375024	2375974	MACS_peak_253	158.36
chr1	2377581	2378349	MACS_peak_254	54.06
chr1	2378476	2380022	MACS_peak_255	176.82
chr1	2380885	2381498	MACS_peak_256	53.2
chr1	2382425	2384930	MACS_peak_257	2921.04
chr1	2390945	2392123	MACS_peak_258	348.44
chr1	2398273	2399078	MACS_peak_259	71.59
chr1	2399369	2400851	MACS_peak_260	210.74
chr1	2405912	2407036	MACS_peak_261	98.44
chr1	2412924	2414600	MACS_peak_262	149.87
chr1	2430379	2432223	MACS_peak_263	288.71
chr1	2432788	2433522	MACS_peak_264	52.07
chr1	2434414	2435061	MACS_peak_265	60.67
chr1	2435735	2436478	MACS_peak_266	61.65
chr1	2436690	2440030	MACS_peak_267	986.22
chr1	2453933	2455545	MACS_peak_268	103.5
chr1	2455626	2458904	MACS_peak_269	2317.08
chr1	2461368	2462853	MACS_peak_270	166.4
chr1	2465966	2467125	MACS_peak_271	153.66
chr1	2470442	2471369	MACS_peak_272	75.34
chr1	2474786	2476583	MACS_peak_273	211.63
chr1	2476838	2482282	MACS_peak_274	3100
chr1	2482936	2483634	MACS_peak_275	72.08
chr1	2484639	2489215	MACS_peak_276	2725.65
chr1	2493060	2494178	MACS_peak_277	207.15
chr1	2507804	2508721	MACS_peak_278	98.97
chr1	2509146	2510756	MACS_peak_279	1426.4
chr1	2512669	2513618	MACS_peak_280	664.21
chr1	2516105	2520224	MACS_peak_281	3100
chr1	2524007	2526394	MACS_peak_282	662.32
chr1	2542352	2543285	MACS_peak_283	274.82
chr1	2560724	2561312	MACS_peak_284	50.31
chr1	2569747	2571734	MACS_peak_285	182.85
chr1	2572485	2575465	MACS_peak_286	1273.96
chr1	2583463	2586741	MACS_peak_287	627.88
chr1	2586768	2588115	MACS_peak_288	191.32
chr1	2590920	2591928	MACS_peak_289	99.96
chr1	2595320	2596278	MACS_peak_290	82.98
chr1	2603151	2603935	MACS_peak_291	97.51
chr1	2606872	2608242	MACS_peak_292	90.26
chr1	2611577	2612280	MACS_peak_293	60.3
chr1	2615029	2615974	MACS_peak_294	78.89
chr1	2619073	2619857	MACS_peak_295	68.3
chr1	2620966	2621989	MACS_peak_296	92.63
chr1	2626923	2627687	MACS_peak_297	81.88
chr1	2627735	2629646	MACS_peak_298	239.9
chr1	2702764	2703879	MACS_peak_299	166.48
chr1	2717860	2718860	MACS_peak_300	131.17
chr1	2738271	2739086	MACS_peak_301	99.64
chr1	2928795	2929859	MACS_peak_302	160.89
chr1	2977128	2978237	MACS_peak_303	129.19
chr1	2982357	2983537	MACS_peak_304	239.33
chr1	2986038	2986895	MACS_peak_305	94.37
chr1	3071556	3072463	MACS_peak_306	272.72
chr1	3102876	3103806	MACS_peak_307	80.43
chr1	3164841	3166035	MACS_peak_308	124.7
chr1	3229262	3230883	MACS_peak_309	1151.96
chr1	3236181	3237097	MACS_peak_310	105.07
chr1	3266081	3266903	MACS_peak_311	59.29
chr1	3309585	3310303	MACS_peak_312	75.57
chr1	3318349	3319597	MACS_peak_313	324.64
chr1	3319731	3320409	MACS_peak_314	57.43
chr1	3326287	3327560	MACS_peak_315	216.15
chr1	3331526	3332846	MACS_peak_316	534.98
chr1	3340872	3342035	MACS_peak_317	393.94
chr1	3347421	3348396	MACS_peak_318	189.26
chr1	3369253	3371956	MACS_peak_319	1066.69
chr1	3374561	3375540	MACS_peak_320	140.56
chr1	3377219	3378083	MACS_peak_321	99.5
chr1	3387537	3389173	MACS_peak_322	605.51
chr1	3392171	3392879	MACS_peak_323	54.49
chr1	3393625	3394504	MACS_peak_324	69.46
chr1	3397901	3399833	MACS_peak_325	364.49
chr1	3399989	3401169	MACS_peak_326	339.81
chr1	3407484	3409569	MACS_peak_327	693.73
chr1	3410981	3413936	MACS_peak_328	438.64
chr1	3414214	3414983	MACS_peak_329	59.1
chr1	3415095	3415863	MACS_peak_330	75.61
chr1	3416044	3419886	MACS_peak_331	891.85
chr1	3419904	3422072	MACS_peak_332	3203.43
chr1	3445580	3448757	MACS_peak_333	1651.55
chr1	3449653	3450481	MACS_peak_334	74.68
chr1	3456115	3457522	MACS_peak_335	1087.25
chr1	3458178	3460804	MACS_peak_336	1437.87
chr1	3481210	3482823	MACS_peak_337	403.58
chr1	3494255	3495255	MACS_peak_338	95.15
chr1	3497416	3498675	MACS_peak_339	291.35
chr1	3504059	3505575	MACS_peak_340	280.34
chr1	3506384	3508374	MACS_peak_341	1746.62
chr1	3510146	3510964	MACS_peak_342	196.69
chr1	3514565	3515240	MACS_peak_343	87
chr1	3520795	3521596	MACS_peak_344	56.13
chr1	3526240	3529210	MACS_peak_345	1725.93
chr1	3529532	3530963	MACS_peak_346	961.39
chr1	3531395	3532519	MACS_peak_347	213.23
chr1	3534891	3536558	MACS_peak_348	1174.19
chr1	3537243	3538533	MACS_peak_349	534.75
chr1	3539991	3542724	MACS_peak_350	2285.47
chr1	3546295	3547954	MACS_peak_351	298.21
chr1	3566034	3567211	MACS_peak_352	776.91
chr1	3567634	3568506	MACS_peak_353	70.15
chr1	3582792	3583783	MACS_peak_354	186.46
chr1	3587977	3588967	MACS_peak_355	90.63
chr1	3600245	3601376	MACS_peak_356	108.87
chr1	3611753	3613000	MACS_peak_357	449.34
chr1	3633795	3635152	MACS_peak_358	202.98
chr1	3636278	3637312	MACS_peak_359	229.8
chr1	3640411	3641623	MACS_peak_360	198.54
chr1	3643465	3644422	MACS_peak_361	150.48
chr1	3648484	3650219	MACS_peak_362	239.01
chr1	3662237	3664489	MACS_peak_363	946.71
chr1	3687895	3690923	MACS_peak_364	912.46
chr1	3691447	3693328	MACS_peak_365	568.27
chr1	3693835	3695817	MACS_peak_366	274.58
chr1	3701919	3702540	MACS_peak_367	69.41
chr1	3712448	3713840	MACS_peak_368	1180.82
chr1	3717580	3718767	MACS_peak_369	501.87
chr1	3727725	3728496	MACS_peak_370	64.2
chr1	3762815	3763595	MACS_peak_371	63.3
chr1	3772688	3775745	MACS_peak_372	1913.33
chr1	3815766	3818593	MACS_peak_373	3100
chr1	3823587	3824439	MACS_peak_374	61.63
chr1	3826968	3828149	MACS_peak_375	217.57
chr1	4663003	4664376	MACS_peak_376	528.76
chr1	4712342	4713425	MACS_peak_377	397.81
chr1	4716072	4717022	MACS_peak_378	151.56
chr1	5569544	5570528	MACS_peak_379	180.57
chr1	5574317	5575071	MACS_peak_380	134.98
chr1	5805675	5806658	MACS_peak_381	454.15
chr1	5916074	5917319	MACS_peak_382	493.93
chr1	5947563	5948697	MACS_peak_383	144.45
chr1	5953345	5954411	MACS_peak_384	174.03
chr1	5975670	5976688	MACS_peak_385	147.94
chr1	6021209	6022288	MACS_peak_386	214.02
chr1	6034803	6035856	MACS_peak_387	304.06
chr1	6043186	6044050	MACS_peak_388	151.63
chr1	6050893	6054271	MACS_peak_389	2590.29
chr1	6093833	6095259	MACS_peak_390	413.1
chr1	6097036	6098155	MACS_peak_391	152.86
chr1	6101068	6102167	MACS_peak_392	168.9
chr1	6112243	6113715	MACS_peak_393	510.63
chr1	6118156	6119554	MACS_peak_394	1378.71
chr1	6119570	6120688	MACS_peak_395	146.63
chr1	6129906	6131129	MACS_peak_396	602
chr1	6140200	6141330	MACS_peak_397	191.16
chr1	6142152	6143048	MACS_peak_398	73.09
chr1	6159539	6160426	MACS_peak_399	141.1
chr1	6168549	6169655	MACS_peak_400	391.65
chr1	6175918	6177046	MACS_peak_401	335.6
chr1	6187460	6188583	MACS_peak_402	636.71
chr1	6208154	6209387	MACS_peak_403	461.88
chr1	6220887	6222275	MACS_peak_404	747.25
chr1	6227371	6228387	MACS_peak_405	168.33
chr1	6231354	6232363	MACS_peak_406	190.46
chr1	6240889	6241493	MACS_peak_407	54.13
chr1	6242885	6245106	MACS_peak_408	254.58
chr1	6258741	6260549	MACS_peak_409	1841.43
chr1	6264611	6266882	MACS_peak_410	1862.76
chr1	6268312	6270363	MACS_peak_411	1125.76
chr1	6279098	6279719	MACS_peak_412	52.39
chr1	6282440	6283347	MACS_peak_413	66.78
chr1	6294515	6296762	MACS_peak_414	720.4
chr1	6298637	6299446	MACS_peak_415	119.59
chr1	6300128	6300983	MACS_peak_416	139.33
chr1	6304689	6307346	MACS_peak_417	904.32
chr1	6307870	6309741	MACS_peak_418	405
chr1	6319395	6322000	MACS_peak_419	791.03
chr1	6322169	6323437	MACS_peak_420	105.23
chr1	6332960	6334083	MACS_peak_421	127.42
chr1	6340578	6341446	MACS_peak_422	87.21
chr1	6359994	6360690	MACS_peak_423	66.58
chr1	6375924	6378182	MACS_peak_424	768.5
chr1	6390132	6390947	MACS_peak_425	59.94
chr1	6403052	6404292	MACS_peak_426	587.01
chr1	6407700	6409795	MACS_peak_427	1904.87
chr1	6418327	6420569	MACS_peak_428	1023.33
chr1	6422848	6423862	MACS_peak_429	637.87
chr1	6427559	6428436	MACS_peak_430	64.44
chr1	6428466	6429722	MACS_peak_431	346.75
chr1	6444773	6447069	MACS_peak_432	1127.93
chr1	6451838	6454725	MACS_peak_433	2224.56
chr1	6462610	6463492	MACS_peak_434	135.17
chr1	6464616	6465380	MACS_peak_435	208.11
chr1	6472620	6473797	MACS_peak_436	204.22
chr1	6473956	6475200	MACS_peak_437	530.3
chr1	6478140	6481417	MACS_peak_438	2070.09
chr1	6482535	6485424	MACS_peak_439	3100
chr1	6496886	6498990	MACS_peak_440	605.84
chr1	6500017	6501056	MACS_peak_441	171.5
chr1	6504792	6505903	MACS_peak_442	479.14
chr1	6508034	6509772	MACS_peak_443	319.99
chr1	6513568	6516759	MACS_peak_444	417.16
chr1	6519561	6520901	MACS_peak_445	290.56
chr1	6521992	6523213	MACS_peak_446	151.52
chr1	6524055	6525853	MACS_peak_447	211.5
chr1	6531607	6532881	MACS_peak_448	132.76
chr1	6535180	6536484	MACS_peak_449	495.03
chr1	6536730	6537612	MACS_peak_450	91.38
chr1	6543401	6547495	MACS_peak_451	3100
chr1	6548634	6554116	MACS_peak_452	3100
chr1	6555698	6558259	MACS_peak_453	860.85
chr1	6561554	6563015	MACS_peak_454	319.59
chr1	6575665	6576309	MACS_peak_455	97.8
chr1	6579644	6580829	MACS_peak_456	150.1
chr1	6583316	6584437	MACS_peak_457	206.63
chr1	6604308	6606094	MACS_peak_458	1505.38
chr1	6606143	6608006	MACS_peak_459	355.19
chr1	6613941	6615182	MACS_peak_460	522.1
chr1	6639215	6641604	MACS_peak_461	2201.66
chr1	6641716	6642498	MACS_peak_462	104.05
chr1	6646093	6647918	MACS_peak_463	190.1
chr1	6650923	6652421	MACS_peak_464	195.6
chr1	6656257	6657620	MACS_peak_465	111.67
chr1	6660170	6665038	MACS_peak_466	3100
chr1	6672417	6675058	MACS_peak_467	2656.67
chr1	6684409	6686448	MACS_peak_468	1179.37
chr1	6692994	6693718	MACS_peak_469	58.2
chr1	6694268	6695447	MACS_peak_470	284.58
chr1	6706335	6707298	MACS_peak_471	123.6
chr1	6747977	6749335	MACS_peak_472	279.77
chr1	6760620	6762672	MACS_peak_473	702.26
chr1	6779769	6780671	MACS_peak_474	138.8
chr1	6783785	6784475	MACS_peak_475	56.23
chr1	6787289	6788238	MACS_peak_476	125.51
chr1	6803342	6804564	MACS_peak_477	592.86
chr1	6843948	6846889	MACS_peak_478	3100
chr1	6852086	6852676	MACS_peak_479	50.11
chr1	6855064	6856991	MACS_peak_480	1324.95
chr1	6859458	6860421	MACS_peak_481	191.4
chr1	6860742	6861309	MACS_peak_482	52.49
chr1	6861824	6862794	MACS_peak_483	116.47
chr1	6864763	6865885	MACS_peak_484	320.68
chr1	6867631	6868432	MACS_peak_485	141.15
chr1	6879498	6880305	MACS_peak_486	88.54
chr1	6919721	6920984	MACS_peak_487	506.64
chr1	6949591	6950628	MACS_peak_488	559.87
chr1	6966937	6967496	MACS_peak_489	53.34
chr1	6971688	6973330	MACS_peak_490	322.62
chr1	6994980	6996874	MACS_peak_491	1530.34
chr1	7008763	7009435	MACS_peak_492	52.7
chr1	7020151	7021039	MACS_peak_493	114.88
chr1	7022447	7023994	MACS_peak_494	394.13
chr1	7051064	7051886	MACS_peak_495	329.16
chr1	7105974	7106946	MACS_peak_496	141.58
chr1	7129788	7131254	MACS_peak_497	627.56
chr1	7135242	7136130	MACS_peak_498	53.55
chr1	7177393	7178329	MACS_peak_499	203.75
chr1	7267772	7268712	MACS_peak_500	375.82
chr1	7307240	7308671	MACS_peak_501	1227.73
chr1	7315449	7316248	MACS_peak_502	121.07
chr1	7322576	7323232	MACS_peak_503	71.15
chr1	7325646	7326620	MACS_peak_504	1014.84
chr1	7327561	7328710	MACS_peak_505	188.1
chr1	7344739	7345764	MACS_peak_506	109.61
chr1	7358608	7360887	MACS_peak_507	2906.25
chr1	7401204	7402186	MACS_peak_508	202.53
chr1	7433615	7434708	MACS_peak_509	156.59
chr1	7438668	7441318	MACS_peak_510	1678.06
chr1	7448269	7450598	MACS_peak_511	2601.34
chr1	7451417	7452211	MACS_peak_512	51.77
chr1	7461618	7462819	MACS_peak_513	1481.1
chr1	7484055	7485424	MACS_peak_514	783.49
chr1	7487575	7488662	MACS_peak_515	144.56
chr1	7514027	7514728	MACS_peak_516	83.62
chr1	7516043	7517261	MACS_peak_517	171
chr1	7517735	7518489	MACS_peak_518	60.56
chr1	7530473	7532680	MACS_peak_519	2438.32
chr1	7532802	7533652	MACS_peak_520	77.87
chr1	7538343	7538956	MACS_peak_521	58.74
chr1	7551274	7552565	MACS_peak_522	179.93
chr1	7586806	7587666	MACS_peak_523	76.81
chr1	7598000	7598639	MACS_peak_524	79.29
chr1	7608826	7610640	MACS_peak_525	1114.67
chr1	7611769	7613560	MACS_peak_526	2203.59
chr1	7621212	7622213	MACS_peak_527	143.89
chr1	7634374	7635062	MACS_peak_528	56.43
chr1	7637028	7637801	MACS_peak_529	222.18
chr1	7676327	7676898	MACS_peak_530	57.7
chr1	7697294	7698915	MACS_peak_531	690.26
chr1	7704950	7706141	MACS_peak_532	289.82
chr1	7706876	7708102	MACS_peak_533	290.36
chr1	7708767	7709728	MACS_peak_534	77.27
chr1	7727194	7728411	MACS_peak_535	547.73
chr1	7729127	7730541	MACS_peak_536	517.44
chr1	7738649	7739483	MACS_peak_537	91.21
chr1	7739793	7741409	MACS_peak_538	474.9
chr1	7763810	7765334	MACS_peak_539	835.42
chr1	7765503	7766217	MACS_peak_540	59.19
chr1	7786363	7787386	MACS_peak_541	286.63
chr1	7804609	7805672	MACS_peak_542	301.77
chr1	7812571	7813376	MACS_peak_543	169.11
chr1	7820114	7820970	MACS_peak_544	112.92
chr1	7830673	7832570	MACS_peak_545	995.46
chr1	7842901	7844928	MACS_peak_546	2767.24
chr1	7867968	7868759	MACS_peak_547	90.5
chr1	7886903	7888081	MACS_peak_548	138.65
chr1	7962646	7963304	MACS_peak_549	199.85
chr1	7980384	7981385	MACS_peak_550	316.42
chr1	8002195	8003195	MACS_peak_551	613.02
chr1	8013762	8014961	MACS_peak_552	658.37
chr1	8020704	8022499	MACS_peak_553	2692.84
chr1	8034930	8035821	MACS_peak_554	636.56
chr1	8042079	8042966	MACS_peak_555	244.82
chr1	8064482	8066016	MACS_peak_556	1147.61
chr1	8074699	8075787	MACS_peak_557	669.74
chr1	8076312	8077114	MACS_peak_558	127.29
chr1	8079708	8080799	MACS_peak_559	241.28
chr1	8085249	8087598	MACS_peak_560	954.18
chr1	8087691	8088995	MACS_peak_561	486.24
chr1	8093075	8094087	MACS_peak_562	281.06
chr1	8100314	8101408	MACS_peak_563	607.91
chr1	8105998	8106617	MACS_peak_564	81.94
chr1	8107572	8108787	MACS_peak_565	284.93
chr1	8120910	8122728	MACS_peak_566	994.14
chr1	8136869	8138840	MACS_peak_567	1135.21
chr1	8142946	8144597	MACS_peak_568	206.19
chr1	8149297	8151746	MACS_peak_569	1866.89
chr1	8154189	8155825	MACS_peak_570	750.09
chr1	8156213	8158335	MACS_peak_571	1482.21
chr1	8173150	8174096	MACS_peak_572	232.16
chr1	8176887	8178101	MACS_peak_573	99.97
chr1	8180285	8183427	MACS_peak_574	3100
chr1	8193138	8194750	MACS_peak_575	711.32
chr1	8197136	8198799	MACS_peak_576	1422.4
chr1	8215516	8216052	MACS_peak_577	50.21
chr1	8228000	8228538	MACS_peak_578	55.67
chr1	8229277	8230426	MACS_peak_579	267.66
chr1	8241780	8243341	MACS_peak_580	1598.65
chr1	8253923	8255383	MACS_peak_581	389.3
chr1	8257269	8258660	MACS_peak_582	717.23
chr1	8271579	8272741	MACS_peak_583	455.2
chr1	8276759	8277914	MACS_peak_584	258.9
chr1	8297849	8299422	MACS_peak_585	837.55
chr1	8301386	8302281	MACS_peak_586	227.25
chr1	8318825	8320351	MACS_peak_587	645.95
chr1	8373925	8375540	MACS_peak_588	881.06
chr1	8377614	8378734	MACS_peak_589	362.47
chr1	8408539	8410681	MACS_peak_590	495.03
chr1	8411005	8414572	MACS_peak_591	735.22
chr1	8417152	8418004	MACS_peak_592	61.63
chr1	8430238	8431751	MACS_peak_593	157.03
chr1	8432380	8435440	MACS_peak_594	1082.09
chr1	8444059	8445314	MACS_peak_595	1104.72
chr1	8454471	8455855	MACS_peak_596	991.49
chr1	8456244	8458826	MACS_peak_597	1882.27
chr1	8467909	8470011	MACS_peak_598	758.06
chr1	8471521	8473325	MACS_peak_599	2005.96
chr1	8477562	8478487	MACS_peak_600	92.2
chr1	8481655	8485591	MACS_peak_601	1641.65
chr1	8487836	8488713	MACS_peak_602	86.19
chr1	8498593	8500260	MACS_peak_603	597.11
chr1	8510142	8510766	MACS_peak_604	63.21
chr1	8515717	8518380	MACS_peak_605	877.21
chr1	8522977	8524468	MACS_peak_606	837.49
chr1	8557207	8558083	MACS_peak_607	129.44
chr1	8585223	8586778	MACS_peak_608	1443.06
chr1	8598311	8599117	MACS_peak_609	191.45
chr1	8600205	8601647	MACS_peak_610	681.3
chr1	8620820	8621907	MACS_peak_611	191.29
chr1	8623174	8624156	MACS_peak_612	102.98
chr1	8630957	8632928	MACS_peak_613	776.87
chr1	8657701	8659338	MACS_peak_614	316.29
chr1	8659825	8661359	MACS_peak_615	1094.91
chr1	8662673	8664022	MACS_peak_616	398.4
chr1	8686111	8687225	MACS_peak_617	153.57
chr1	8707158	8708441	MACS_peak_618	564.2
chr1	8709015	8709780	MACS_peak_619	192.13
chr1	8711137	8712619	MACS_peak_620	432.69
chr1	8720025	8722466	MACS_peak_621	1416.78
chr1	8723856	8724632	MACS_peak_622	63.7
chr1	8725989	8727163	MACS_peak_623	325.02
chr1	8727967	8729180	MACS_peak_624	134.24
chr1	8730169	8732010	MACS_peak_625	309.65
chr1	8739127	8740127	MACS_peak_626	213.92
chr1	8744550	8745308	MACS_peak_627	155.75
chr1	8746588	8747950	MACS_peak_628	1022.17
chr1	8760757	8762771	MACS_peak_629	900.27
chr1	8762820	8764338	MACS_peak_630	1704.37
chr1	8771900	8773567	MACS_peak_631	2272.06
chr1	8786247	8787231	MACS_peak_632	180.57
chr1	8796732	8797429	MACS_peak_633	109.81
chr1	8800021	8801005	MACS_peak_634	1441.73
chr1	8801368	8802099	MACS_peak_635	79.91
chr1	8806320	8807123	MACS_peak_636	113.93
chr1	8827025	8827664	MACS_peak_637	536.1
chr1	8840108	8841540	MACS_peak_638	565.37
chr1	8872794	8873786	MACS_peak_639	606.04
chr1	8875485	8879001	MACS_peak_640	2038.6
chr1	8882344	8883382	MACS_peak_641	679.26
chr1	8885786	8886644	MACS_peak_642	132.13
chr1	8907705	8909577	MACS_peak_643	1254.64
chr1	8916596	8920286	MACS_peak_644	3100
chr1	8920808	8921764	MACS_peak_645	106.12
chr1	8922070	8923952	MACS_peak_646	535.28
chr1	8924594	8925771	MACS_peak_647	115.08
chr1	8926376	8927132	MACS_peak_648	50.13
chr1	8928930	8929844	MACS_peak_649	87.73
chr1	8930984	8932533	MACS_peak_650	201.22
chr1	8933082	8936180	MACS_peak_651	2101.56
chr1	8936359	8940838	MACS_peak_652	3100
chr1	8959547	8960774	MACS_peak_653	508.13
chr1	8963660	8964691	MACS_peak_654	139.6
chr1	8977787	8978802	MACS_peak_655	264.48
chr1	9001457	9002702	MACS_peak_656	485.03
chr1	9003258	9004610	MACS_peak_657	280.88
chr1	9006906	9007963	MACS_peak_658	733.35
chr1	9022550	9023785	MACS_peak_659	409.57
chr1	9035963	9037154	MACS_peak_660	282.13
chr1	9043580	9044304	MACS_peak_661	92.99
chr1	9045725	9047124	MACS_peak_662	1693.19
chr1	9047687	9048869	MACS_peak_663	339.35
chr1	9064802	9065764	MACS_peak_664	414.53
chr1	9069852	9070761	MACS_peak_665	144.43
chr1	9071938	9072755	MACS_peak_666	152.51
chr1	9078043	9078946	MACS_peak_667	610.75
chr1	9126813	9127956	MACS_peak_668	533.88
chr1	9134886	9135617	MACS_peak_669	57.52
chr1	9137926	9139059	MACS_peak_670	197.59
chr1	9161303	9162412	MACS_peak_671	315.55
chr1	9170538	9171657	MACS_peak_672	657.99
chr1	9172758	9173757	MACS_peak_673	89.66
chr1	9175776	9176224	MACS_peak_674	60.76
chr1	9187541	9190266	MACS_peak_675	1668.97
chr1	9202004	9203074	MACS_peak_676	316.44
chr1	9204776	9206049	MACS_peak_677	195.76
chr1	9206432	9207635	MACS_peak_678	392.27
chr1	9222521	9225387	MACS_peak_679	2763.33
chr1	9226064	9227341	MACS_peak_680	390.81
chr1	9231875	9232887	MACS_peak_681	162.17
chr1	9239833	9244071	MACS_peak_682	2009.51
chr1	9252652	9253298	MACS_peak_683	60.77
chr1	9255832	9257366	MACS_peak_684	554.68
chr1	9258224	9259424	MACS_peak_685	376.24
chr1	9260980	9262950	MACS_peak_686	715.41
chr1	9270427	9272427	MACS_peak_687	2972.51
chr1	9293034	9293950	MACS_peak_688	136.7
chr1	9293993	9295914	MACS_peak_689	1714.53
chr1	9299281	9300644	MACS_peak_690	927.44
chr1	9309499	9310653	MACS_peak_691	354.15
chr1	9326766	9327811	MACS_peak_692	748.86
chr1	9328835	9330020	MACS_peak_693	314.59
chr1	9333114	9333896	MACS_peak_694	63.11
chr1	9334952	9336384	MACS_peak_695	879.47
chr1	9340152	9341516	MACS_peak_696	1063.93
chr1	9348836	9349480	MACS_peak_697	78.65
chr1	9349810	9350860	MACS_peak_698	124.54
chr1	9351538	9355902	MACS_peak_699	3100
chr1	9361137	9362180	MACS_peak_700	119.35
chr1	9362254	9364014	MACS_peak_701	3100
chr1	9364930	9365971	MACS_peak_702	107.71
chr1	9366111	9366788	MACS_peak_703	57.53
chr1	9375350	9378817	MACS_peak_704	1687.14
chr1	9378906	9379595	MACS_peak_705	61.75
chr1	9381259	9382230	MACS_peak_706	98.45
chr1	9382444	9383919	MACS_peak_707	324.37
chr1	9384465	9386219	MACS_peak_708	236.3
chr1	9387328	9388485	MACS_peak_709	95.01
chr1	9392095	9393777	MACS_peak_710	253.4
chr1	9397002	9402242	MACS_peak_711	1504.48
chr1	9402374	9403225	MACS_peak_712	77.77
chr1	9404498	9406337	MACS_peak_713	188.42
chr1	9409024	9411239	MACS_peak_714	379.55
chr1	9411334	9412747	MACS_peak_715	214.43
chr1	9413095	9414206	MACS_peak_716	99.83
chr1	9418414	9419219	MACS_peak_717	66.15
chr1	9420093	9422814	MACS_peak_718	504.39
chr1	9422845	9424486	MACS_peak_719	142.56
chr1	9430048	9431132	MACS_peak_720	86.31
chr1	9431156	9432654	MACS_peak_721	1057.96
chr1	9432695	9434707	MACS_peak_722	669.92
chr1	9436057	9437869	MACS_peak_723	996.28
chr1	9444390	9445484	MACS_peak_724	169.66
chr1	9445976	9446821	MACS_peak_725	52.31
chr1	9448462	9449614	MACS_peak_726	187.63
chr1	9457285	9459073	MACS_peak_727	3100
chr1	9459346	9463399	MACS_peak_728	3100
chr1	9470366	9471482	MACS_peak_729	200.43
chr1	9472666	9474524	MACS_peak_730	1229.49
chr1	9488556	9489576	MACS_peak_731	956.1
chr1	9495245	9496768	MACS_peak_732	423.26
chr1	9498048	9499658	MACS_peak_733	1262.82
chr1	9500975	9502658	MACS_peak_734	1612.72
chr1	9503970	9504612	MACS_peak_735	72.83
chr1	9507985	9509309	MACS_peak_736	168.94
chr1	9515480	9516642	MACS_peak_737	546.51
chr1	9532754	9533760	MACS_peak_738	570.96
chr1	9550645	9551728	MACS_peak_739	506.32
chr1	9554867	9556061	MACS_peak_740	251.43
chr1	9598738	9600832	MACS_peak_741	1740.02
chr1	9601964	9603060	MACS_peak_742	176.09
chr1	9621165	9622318	MACS_peak_743	297.82
chr1	9646306	9647025	MACS_peak_744	58.69
chr1	9648054	9650610	MACS_peak_745	1904.25
chr1	9652733	9654508	MACS_peak_746	1359.25
chr1	9675037	9676453	MACS_peak_747	490.93
chr1	9686588	9687942	MACS_peak_748	730.08
chr1	9711384	9712673	MACS_peak_749	206.74
chr1	9746853	9748906	MACS_peak_750	1376.2
chr1	9748963	9750860	MACS_peak_751	919.03
chr1	9760214	9761085	MACS_peak_752	130.18
chr1	9761939	9762900	MACS_peak_753	191.76
chr1	9777213	9778196	MACS_peak_754	114.8
chr1	9778798	9779710	MACS_peak_755	124.27
chr1	9781253	9782588	MACS_peak_756	337.44
chr1	9784491	9785750	MACS_peak_757	454.81
chr1	9813039	9814143	MACS_peak_758	246.26
chr1	9815461	9816320	MACS_peak_759	60.99
chr1	9826744	9827313	MACS_peak_760	52.27
chr1	9844444	9845320	MACS_peak_761	69.76
chr1	9852353	9852938	MACS_peak_762	61.89
chr1	9882456	9886338	MACS_peak_763	1558.29
chr1	9895570	9896760	MACS_peak_764	282.33
chr1	9902552	9903195	MACS_peak_765	50.24
chr1	9919131	9920289	MACS_peak_766	166.7
chr1	9925358	9926611	MACS_peak_767	737.24
chr1	9927102	9928375	MACS_peak_768	433.88
chr1	9932669	9933337	MACS_peak_769	64
chr1	9934595	9935794	MACS_peak_770	436.17
chr1	9941515	9942420	MACS_peak_771	100.43
chr1	9949982	9951914	MACS_peak_772	1070.64
chr1	9952222	9954642	MACS_peak_773	1545.52
chr1	9960182	9961130	MACS_peak_774	165.58
chr1	9968927	9971490	MACS_peak_775	3100
chr1	9989275	9989964	MACS_peak_776	56.33
chr1	10002098	10004162	MACS_peak_777	2560.55
chr1	10010172	10011118	MACS_peak_778	1007.41
chr1	10038141	10039022	MACS_peak_779	238.16
chr1	10050257	10051774	MACS_peak_780	967.69
chr1	10092075	10095199	MACS_peak_781	3100
chr1	10106122	10106800	MACS_peak_782	62.92
chr1	10115575	10116260	MACS_peak_783	91.96
chr1	10120142	10120822	MACS_peak_784	57.23
chr1	10124188	10125907	MACS_peak_785	435.81
chr1	10126760	10127657	MACS_peak_786	181.53
chr1	10133922	10135212	MACS_peak_787	412.64
chr1	10167927	10169147	MACS_peak_788	862.62
chr1	10212801	10213539	MACS_peak_789	144.83
chr1	10269372	10272754	MACS_peak_790	3100
chr1	10273293	10273996	MACS_peak_791	60.3
chr1	10276024	10277350	MACS_peak_792	263.72
chr1	10277675	10278761	MACS_peak_793	102.56
chr1	10290367	10291371	MACS_peak_794	220.61
chr1	10311094	10312137	MACS_peak_795	119.35
chr1	10312291	10313172	MACS_peak_796	142.03
chr1	10313429	10314297	MACS_peak_797	81.52
chr1	10367762	10368459	MACS_peak_798	215.36
chr1	10397726	10398737	MACS_peak_799	409.11
chr1	10399266	10400661	MACS_peak_800	904.14
chr1	10420965	10421657	MACS_peak_801	61.44
chr1	10437157	10439357	MACS_peak_802	665.21
chr1	10440325	10441292	MACS_peak_803	87.54
chr1	10447681	10448853	MACS_peak_804	145.6
chr1	10458067	10460611	MACS_peak_805	3100
chr1	10463175	10464695	MACS_peak_806	778.74
chr1	10474901	10476188	MACS_peak_807	938.76
chr1	10485782	10486563	MACS_peak_808	85.75
chr1	10487789	10488944	MACS_peak_809	387.48
chr1	10489405	10491720	MACS_peak_810	2262.89
chr1	10511008	10512085	MACS_peak_811	214.38
chr1	10517980	10519927	MACS_peak_812	1296.02
chr1	10531434	10533259	MACS_peak_813	1947.25
chr1	10534376	10536042	MACS_peak_814	1333.91
chr1	10553747	10555709	MACS_peak_815	761.63
chr1	10564042	10564903	MACS_peak_816	99.87
chr1	10567079	10568119	MACS_peak_817	383.28
chr1	10569669	10571996	MACS_peak_818	2673.14
chr1	10574187	10575072	MACS_peak_819	91.03
chr1	10582321	10583135	MACS_peak_820	65.26
chr1	10587774	10589543	MACS_peak_821	1448.11
chr1	10589808	10590798	MACS_peak_822	286.06
chr1	10600278	10601364	MACS_peak_823	144.7
chr1	10635332	10636174	MACS_peak_824	405.69
chr1	10655939	10658153	MACS_peak_825	345.49
chr1	10694296	10695685	MACS_peak_826	185.32
chr1	10697909	10699009	MACS_peak_827	130.34
chr1	10705999	10707073	MACS_peak_828	307.36
chr1	10711346	10711971	MACS_peak_829	57.44
chr1	10723360	10723998	MACS_peak_830	50.72
chr1	10727785	10729252	MACS_peak_831	403.73
chr1	10739237	10740313	MACS_peak_832	356.64
chr1	10752171	10753074	MACS_peak_833	94.76
chr1	10753513	10755753	MACS_peak_834	410.42
chr1	10815772	10816741	MACS_peak_835	122.79
chr1	10821677	10822647	MACS_peak_836	98.56
chr1	10848510	10849404	MACS_peak_837	84.29
chr1	10856298	10857169	MACS_peak_838	378.04
chr1	10895822	10896826	MACS_peak_839	340.99
chr1	10926622	10927809	MACS_peak_840	362.78
chr1	10969687	10970626	MACS_peak_841	153.28
chr1	11001819	11002564	MACS_peak_842	96.45
chr1	11003801	11005061	MACS_peak_843	322.06
chr1	11020614	11021868	MACS_peak_844	388.07
chr1	11039257	11040714	MACS_peak_845	227.75
chr1	11071761	11073998	MACS_peak_846	2055.81
chr1	11091358	11092272	MACS_peak_847	66.12
chr1	11097340	11098437	MACS_peak_848	310.2
chr1	11112403	11114965	MACS_peak_849	751.86
chr1	11118386	11122633	MACS_peak_850	3043.39
chr1	11158892	11160612	MACS_peak_851	1604.71
chr1	11194008	11195244	MACS_peak_852	1125.32
chr1	11198691	11199800	MACS_peak_853	340.12
chr1	11207005	11208357	MACS_peak_854	1101.8
chr1	11216204	11217309	MACS_peak_855	181.46
chr1	11218103	11219470	MACS_peak_856	854.23
chr1	11256387	11257582	MACS_peak_857	258.66
chr1	11296615	11297749	MACS_peak_858	613.19
chr1	11301546	11302517	MACS_peak_859	315.45
chr1	11321810	11323577	MACS_peak_860	3033.64
chr1	11332309	11334316	MACS_peak_861	2880.03
chr1	11340690	11342589	MACS_peak_862	422.06
chr1	11346659	11347595	MACS_peak_863	102.6
chr1	11359145	11360080	MACS_peak_864	74.54
chr1	11380013	11380677	MACS_peak_865	88.48
chr1	11397184	11398201	MACS_peak_866	256.21
chr1	11518513	11520093	MACS_peak_867	2382.67
chr1	11538222	11539696	MACS_peak_868	824
chr1	11539851	11540833	MACS_peak_869	80.51
chr1	11561283	11562270	MACS_peak_870	166.13
chr1	11582326	11583388	MACS_peak_871	111.08
chr1	11610453	11611349	MACS_peak_872	258.93
chr1	11613544	11614399	MACS_peak_873	94.61
chr1	11654879	11656036	MACS_peak_874	289.14
chr1	11658430	11659122	MACS_peak_875	97.38
chr1	11695676	11696671	MACS_peak_876	178.71
chr1	11702167	11703129	MACS_peak_877	260.17
chr1	11705689	11706550	MACS_peak_878	344.82
chr1	11708487	11709272	MACS_peak_879	116.54
chr1	11709880	11711507	MACS_peak_880	1036
chr1	11714061	11715500	MACS_peak_881	272.39
chr1	11723664	11725386	MACS_peak_882	769.45
chr1	11731576	11732202	MACS_peak_883	57.34
chr1	11740275	11742213	MACS_peak_884	1862.58
chr1	11749171	11750353	MACS_peak_885	203.39
chr1	11750586	11751992	MACS_peak_886	195.76
chr1	11752178	11754288	MACS_peak_887	1678.33
chr1	11771067	11771912	MACS_peak_888	271.07
chr1	11779081	11780439	MACS_peak_889	757.95
chr1	11790013	11792467	MACS_peak_890	803.27
chr1	11795447	11797644	MACS_peak_891	2316.1
chr1	11805943	11807040	MACS_peak_892	112.79
chr1	11808818	11809967	MACS_peak_893	267.66
chr1	11828777	11829615	MACS_peak_894	102.82
chr1	11844267	11846023	MACS_peak_895	1147.72
chr1	11847000	11848609	MACS_peak_896	328.65
chr1	11850356	11852122	MACS_peak_897	1226.17
chr1	11856187	11857189	MACS_peak_898	143.74
chr1	11857252	11858683	MACS_peak_899	2379.82
chr1	11862151	11864578	MACS_peak_900	3101.58
chr1	11864603	11867139	MACS_peak_901	3100
chr1	11881163	11882250	MACS_peak_902	966.76
chr1	11884645	11885650	MACS_peak_903	156.52
chr1	11898249	11899467	MACS_peak_904	413.92
chr1	11902069	11902874	MACS_peak_905	161.8
chr1	11919098	11919992	MACS_peak_906	84.29
chr1	11922724	11923695	MACS_peak_907	258.2
chr1	11925399	11926118	MACS_peak_908	69.7
chr1	11953590	11954621	MACS_peak_909	230.39
chr1	11967299	11970407	MACS_peak_910	3100
chr1	11978663	11979326	MACS_peak_911	53.57
chr1	11984831	11985953	MACS_peak_912	178.78
chr1	11985968	11987042	MACS_peak_913	675.18
chr1	11987960	11988396	MACS_peak_914	56.07
chr1	11989488	11992009	MACS_peak_915	1658.27
chr1	11993661	11995493	MACS_peak_916	2729.03
chr1	12006339	12007403	MACS_peak_917	128.86
chr1	12020422	12021924	MACS_peak_918	275.67
chr1	12026841	12027661	MACS_peak_919	111.53
chr1	12037624	12041278	MACS_peak_920	3066.84
chr1	12041998	12042689	MACS_peak_921	97.53
chr1	12045552	12046611	MACS_peak_922	239.99
chr1	12057013	12057622	MACS_peak_923	77.01
chr1	12061800	12062736	MACS_peak_924	114.73
chr1	12078884	12080923	MACS_peak_925	3183.93
chr1	12090914	12091991	MACS_peak_926	356.38
chr1	12100343	12101159	MACS_peak_927	105.74
chr1	12111798	12112739	MACS_peak_928	248.88
chr1	12127554	12128690	MACS_peak_929	225.5
chr1	12139366	12140350	MACS_peak_930	232.1
chr1	12166667	12167528	MACS_peak_931	125.09
chr1	12178414	12179288	MACS_peak_932	104.31
chr1	12184548	12186811	MACS_peak_933	733.23
chr1	12192578	12193870	MACS_peak_934	957.69
chr1	12203175	12204547	MACS_peak_935	812.14
chr1	12206522	12208649	MACS_peak_936	976.04
chr1	12212903	12214054	MACS_peak_937	736.23
chr1	12217137	12217710	MACS_peak_938	51.85
chr1	12221146	12223043	MACS_peak_939	1561.46
chr1	12226660	12229245	MACS_peak_940	1326.28
chr1	12233372	12234295	MACS_peak_941	70.44
chr1	12234551	12236234	MACS_peak_942	550.12
chr1	12237107	12240109	MACS_peak_943	2365.09
chr1	12242588	12243325	MACS_peak_944	51.8
chr1	12243811	12247135	MACS_peak_945	2360.2
chr1	12248092	12249766	MACS_peak_946	196.96
chr1	12268249	12269783	MACS_peak_947	745.48
chr1	12289391	12291867	MACS_peak_948	1306.15
chr1	12303890	12304768	MACS_peak_949	69.56
chr1	12331919	12332657	MACS_peak_950	51.71
chr1	12335345	12335987	MACS_peak_951	61.21
chr1	12336209	12336840	MACS_peak_952	80.34
chr1	12348417	12349264	MACS_peak_953	114.16
chr1	12356292	12357232	MACS_peak_954	477.62
chr1	12374299	12374870	MACS_peak_955	75.8
chr1	12432737	12433459	MACS_peak_956	99.6
chr1	12457253	12459125	MACS_peak_957	450.36
chr1	12465257	12466738	MACS_peak_958	880.83
chr1	12466987	12468223	MACS_peak_959	417.81
chr1	12493049	12496785	MACS_peak_960	3100
chr1	12496874	12497589	MACS_peak_961	59.09
chr1	12509162	12510003	MACS_peak_962	62.66
chr1	12513727	12515940	MACS_peak_963	815.13
chr1	12516658	12517824	MACS_peak_964	367.87
chr1	12520800	12521935	MACS_peak_965	445.07
chr1	12535064	12535905	MACS_peak_966	78.85
chr1	12537523	12539544	MACS_peak_967	1931.85
chr1	12540338	12541842	MACS_peak_968	1879.44
chr1	12561191	12562669	MACS_peak_969	1162.13
chr1	12569914	12571247	MACS_peak_970	361.59
chr1	12578577	12579504	MACS_peak_971	70.06
chr1	12599595	12601059	MACS_peak_972	655.72
chr1	12601288	12602085	MACS_peak_973	170.61
chr1	12604885	12605548	MACS_peak_974	64.56
chr1	12609287	12610828	MACS_peak_975	1784.98
chr1	12633519	12634506	MACS_peak_976	187.16
chr1	12654761	12655498	MACS_peak_977	73.39
chr1	12655574	12657203	MACS_peak_978	1945.28
chr1	12658642	12659923	MACS_peak_979	492.62
chr1	12660999	12662604	MACS_peak_980	225.38
chr1	12662832	12665260	MACS_peak_981	2361.49
chr1	12674840	12677566	MACS_peak_982	1307.59
chr1	12677577	12680508	MACS_peak_983	3100
chr1	12681369	12682064	MACS_peak_984	50.54
chr1	12686889	12687586	MACS_peak_985	72.19
chr1	12696064	12697226	MACS_peak_986	213.76
chr1	12718629	12719797	MACS_peak_987	212.73
chr1	12726260	12726879	MACS_peak_988	63.78
chr1	12843796	12844440	MACS_peak_989	66.7
chr1	13106278	13106902	MACS_peak_990	69.05
chr1	13370657	13371335	MACS_peak_991	99.39
chr1	13991891	13992934	MACS_peak_992	290.17
chr1	14025933	14027917	MACS_peak_993	473.54
chr1	14034605	14035584	MACS_peak_994	109.27
chr1	14052275	14052837	MACS_peak_995	70.73
chr1	14057086	14057860	MACS_peak_996	118.18
chr1	14074942	14076933	MACS_peak_997	1669.24
chr1	14093028	14094099	MACS_peak_998	324.42
chr1	14133501	14134360	MACS_peak_999	71.46
chr1	14137296	14138530	MACS_peak_1000	281.14
chr1	14139761	14140740	MACS_peak_1001	97.53
chr1	14286565	14287513	MACS_peak_1002	145.16
chr1	15058009	15059046	MACS_peak_1003	120.1
chr1	15105347	15106202	MACS_peak_1004	61.36
chr1	15241516	15242508	MACS_peak_1005	151.82
chr1	15249247	15252758	MACS_peak_1006	629.77
chr1	15266137	15267206	MACS_peak_1007	122.12
chr1	15271034	15272708	MACS_peak_1008	184.83
chr1	15273034	15274243	MACS_peak_1009	234.1
chr1	15294605	15295822	MACS_peak_1010	937.88
chr1	15296514	15297412	MACS_peak_1011	107.35
chr1	15322389	15323725	MACS_peak_1012	451.78
chr1	15333596	15336224	MACS_peak_1013	3100
chr1	15347165	15348665	MACS_peak_1014	546.45
chr1	15349328	15350380	MACS_peak_1015	345.77
chr1	15351683	15352558	MACS_peak_1016	75.23
chr1	15353641	15354577	MACS_peak_1017	234.24
chr1	15364539	15365302	MACS_peak_1018	100.31
chr1	15369236	15369930	MACS_peak_1019	55.84
chr1	15372650	15373711	MACS_peak_1020	326.81
chr1	15383133	15384072	MACS_peak_1021	257.27
chr1	15416532	15417824	MACS_peak_1022	570.63
chr1	15426465	15427644	MACS_peak_1023	232.25
chr1	15432989	15433785	MACS_peak_1024	56.58
chr1	15454785	15455817	MACS_peak_1025	376.72
chr1	15466100	15466598	MACS_peak_1026	60.47
chr1	15468262	15468938	MACS_peak_1027	63.13
chr1	15478551	15481748	MACS_peak_1028	3100
chr1	15485260	15486119	MACS_peak_1029	71.46
chr1	15494750	15495614	MACS_peak_1030	343.96
chr1	15503729	15506631	MACS_peak_1031	3052.53
chr1	15513704	15516409	MACS_peak_1032	875.03
chr1	15526370	15527800	MACS_peak_1033	1487.15
chr1	15536108	15536920	MACS_peak_1034	93.92
chr1	15544386	15545873	MACS_peak_1035	2110.93
chr1	15550160	15551492	MACS_peak_1036	377.91
chr1	15573168	15574170	MACS_peak_1037	341.51
chr1	15584412	15585375	MACS_peak_1038	136.37
chr1	15586717	15588650	MACS_peak_1039	1512.33
chr1	15598600	15599531	MACS_peak_1040	619.92
chr1	15631016	15631641	MACS_peak_1041	143.67
chr1	15649264	15650868	MACS_peak_1042	397.68
chr1	15654890	15656205	MACS_peak_1043	874.95
chr1	15663002	15665426	MACS_peak_1044	3100
chr1	15666640	15667184	MACS_peak_1045	73.12
chr1	15668054	15669334	MACS_peak_1046	390.09
chr1	15678463	15679789	MACS_peak_1047	779.59
chr1	15683019	15684046	MACS_peak_1048	201.64
chr1	15694215	15694964	MACS_peak_1049	72.05
chr1	15733211	15734340	MACS_peak_1050	109.1
chr1	15735423	15740926	MACS_peak_1051	2172.38
chr1	15741979	15746322	MACS_peak_1052	3100
chr1	15747415	15748383	MACS_peak_1053	66.26
chr1	15750545	15751385	MACS_peak_1054	68.01
chr1	15753510	15754286	MACS_peak_1055	53.34
chr1	15757176	15760634	MACS_peak_1056	1287.82
chr1	15787125	15787800	MACS_peak_1057	52.41
chr1	15817468	15817953	MACS_peak_1058	50.13
chr1	15820255	15821319	MACS_peak_1059	301.54
chr1	15827861	15828623	MACS_peak_1060	155.02
chr1	15841525	15842239	MACS_peak_1061	59.19
chr1	15850051	15854042	MACS_peak_1062	3100
chr1	15885799	15886692	MACS_peak_1063	153.8
chr1	15897883	15898974	MACS_peak_1064	336.17
chr1	15904044	15904823	MACS_peak_1065	58.16
chr1	15910598	15912065	MACS_peak_1066	199.94
chr1	15921555	15922373	MACS_peak_1067	145.3
chr1	15929380	15930711	MACS_peak_1068	1300.91
chr1	15942970	15945570	MACS_peak_1069	2610.42
chr1	15946186	15947226	MACS_peak_1070	1128.17
chr1	15966735	15967843	MACS_peak_1071	141.68
chr1	15983136	15984225	MACS_peak_1072	256.82
chr1	15993576	15995183	MACS_peak_1073	285.94
chr1	16004780	16005689	MACS_peak_1074	384.87
chr1	16010224	16012034	MACS_peak_1075	432.3
chr1	16017904	16019533	MACS_peak_1076	581.27
chr1	16023372	16024306	MACS_peak_1077	127.59
chr1	16029278	16030836	MACS_peak_1078	737.66
chr1	16051556	16052487	MACS_peak_1079	109.24
chr1	16055394	16056290	MACS_peak_1080	62.69
chr1	16056702	16058906	MACS_peak_1081	215.17
chr1	16058994	16070443	MACS_peak_1082	3100
chr1	16070492	16071671	MACS_peak_1083	157.24
chr1	16072857	16077207	MACS_peak_1084	3100
chr1	16082157	16089967	MACS_peak_1085	3100
chr1	16090160	16093053	MACS_peak_1086	1137.11
chr1	16096465	16097384	MACS_peak_1087	60.64
chr1	16101641	16102783	MACS_peak_1088	125.06
chr1	16103920	16105012	MACS_peak_1089	131.37
chr1	16107065	16108082	MACS_peak_1090	128.87
chr1	16108655	16110209	MACS_peak_1091	163.87
chr1	16110399	16114596	MACS_peak_1092	2897.53
chr1	16114643	16115869	MACS_peak_1093	329.44
chr1	16118143	16119290	MACS_peak_1094	477.48
chr1	16121075	16124117	MACS_peak_1095	3100
chr1	16125065	16128052	MACS_peak_1096	2254.25
chr1	16129771	16130511	MACS_peak_1097	123.43
chr1	16141580	16142559	MACS_peak_1098	446.11
chr1	16160370	16163272	MACS_peak_1099	3100
chr1	16163529	16164417	MACS_peak_1100	58.4
chr1	16173403	16177175	MACS_peak_1101	3100
chr1	16177674	16178940	MACS_peak_1102	110.9
chr1	16196610	16197533	MACS_peak_1103	81.17
chr1	16211438	16213581	MACS_peak_1104	1442.34
chr1	16249660	16250418	MACS_peak_1105	127.4
chr1	16263259	16265097	MACS_peak_1106	1469.97
chr1	16265202	16266672	MACS_peak_1107	700.41
chr1	16267132	16269029	MACS_peak_1108	217.05
chr1	16269904	16270606	MACS_peak_1109	60.4
chr1	16270931	16271652	MACS_peak_1110	69.48
chr1	16275322	16281156	MACS_peak_1111	3100
chr1	16282143	16283154	MACS_peak_1112	123.45
chr1	16283711	16286521	MACS_peak_1113	1412.49
chr1	16291568	16293364	MACS_peak_1114	547.35
chr1	16301362	16303206	MACS_peak_1115	1083.22
chr1	16320582	16321812	MACS_peak_1116	696.23
chr1	16333385	16334209	MACS_peak_1117	54.1
chr1	16334278	16335099	MACS_peak_1118	54.36
chr1	16335178	16336300	MACS_peak_1119	242.8
chr1	16338942	16340466	MACS_peak_1120	278.96
chr1	16353021	16354031	MACS_peak_1121	169.3
chr1	16358900	16360054	MACS_peak_1122	1402.55
chr1	16374631	16375923	MACS_peak_1123	420.56
chr1	16381916	16383316	MACS_peak_1124	685.59
chr1	16385028	16385758	MACS_peak_1125	57.61
chr1	16394455	16395500	MACS_peak_1126	184.33
chr1	16399226	16400754	MACS_peak_1127	179.13
chr1	16402334	16403142	MACS_peak_1128	271.89
chr1	16405123	16406240	MACS_peak_1129	719.17
chr1	16408434	16409621	MACS_peak_1130	387.85
chr1	16415124	16416075	MACS_peak_1131	144.71
chr1	16432922	16434237	MACS_peak_1132	509.64
chr1	16438203	16438815	MACS_peak_1133	53.3
chr1	16445905	16450334	MACS_peak_1134	1368.88
chr1	16452794	16455234	MACS_peak_1135	318.63
chr1	16456065	16461154	MACS_peak_1136	805.04
chr1	16461796	16462614	MACS_peak_1137	59.66
chr1	16464356	16469433	MACS_peak_1138	3100
chr1	16469714	16484007	MACS_peak_1139	3100
chr1	16490229	16491471	MACS_peak_1140	926.75
chr1	16493725	16495060	MACS_peak_1141	240.69
chr1	16499309	16503464	MACS_peak_1142	2894.42
chr1	16506592	16507429	MACS_peak_1143	90.85
chr1	16507585	16509635	MACS_peak_1144	3100
chr1	16513850	16515028	MACS_peak_1145	646.32
chr1	16515155	16516127	MACS_peak_1146	135.08
chr1	16531095	16532117	MACS_peak_1147	153.94
chr1	16532447	16534215	MACS_peak_1148	2890.88
chr1	16542353	16544736	MACS_peak_1149	2317.41
chr1	16553221	16554001	MACS_peak_1150	63.3
chr1	16562454	16564498	MACS_peak_1151	1797.24
chr1	16570435	16571619	MACS_peak_1152	405.61
chr1	16574356	16577050	MACS_peak_1153	2481.63
chr1	16584931	16585721	MACS_peak_1154	52.11
chr1	16592654	16595005	MACS_peak_1155	1645.97
chr1	16596831	16598114	MACS_peak_1156	439.85
chr1	16605389	16606300	MACS_peak_1157	124.41
chr1	16619982	16620954	MACS_peak_1158	81.53
chr1	16650659	16651519	MACS_peak_1159	242.85
chr1	16675129	16676034	MACS_peak_1160	138.35
chr1	16677181	16679947	MACS_peak_1161	1623.3
chr1	16689612	16690453	MACS_peak_1162	199.71
chr1	16692991	16695687	MACS_peak_1163	3100
chr1	16697742	16699069	MACS_peak_1164	769.29
chr1	16701398	16703132	MACS_peak_1165	1421.18
chr1	16712382	16714319	MACS_peak_1166	663.69
chr1	16719675	16720436	MACS_peak_1167	59.87
chr1	16722533	16724460	MACS_peak_1168	966.01
chr1	16766364	16768463	MACS_peak_1169	2128.81
chr1	16787748	16789195	MACS_peak_1170	141.54
chr1	16801133	16802060	MACS_peak_1171	70.06
chr1	16804572	16805717	MACS_peak_1172	514.67
chr1	16809692	16810549	MACS_peak_1173	106.52
chr1	16823972	16826839	MACS_peak_1174	1744.99
chr1	16833169	16833795	MACS_peak_1175	51.89
chr1	16835512	16836099	MACS_peak_1176	50.42
chr1	16839034	16841722	MACS_peak_1177	3100
chr1	16846659	16848622	MACS_peak_1178	925.76
chr1	16857743	16863046	MACS_peak_1179	3100
chr1	16871837	16872969	MACS_peak_1180	393.42
chr1	16873848	16875426	MACS_peak_1181	235.95
chr1	16886068	16886842	MACS_peak_1182	53.52
chr1	16887084	16887867	MACS_peak_1183	57.78
chr1	16890893	16894123	MACS_peak_1184	516.83
chr1	16900456	16901049	MACS_peak_1185	55.29
chr1	16911779	16912674	MACS_peak_1186	101.66
chr1	16917322	16919123	MACS_peak_1187	613.45
chr1	16920013	16921176	MACS_peak_1188	264.88
chr1	16921285	16922244	MACS_peak_1189	82.88
chr1	16928466	16930124	MACS_peak_1190	334.25
chr1	16930149	16930723	MACS_peak_1191	51.75
chr1	16933671	16934924	MACS_peak_1192	123.6
chr1	16935377	16935858	MACS_peak_1193	50.58
chr1	16938223	16941044	MACS_peak_1194	3100
chr1	16944974	16948517	MACS_peak_1195	2300.31
chr1	16949783	16954646	MACS_peak_1196	1197.46
chr1	16954746	16955972	MACS_peak_1197	157.11
chr1	16956225	16957479	MACS_peak_1198	135.17
chr1	16957613	16959190	MACS_peak_1199	210.05
chr1	16960283	16960901	MACS_peak_1200	52.69
chr1	16964314	16966313	MACS_peak_1201	222.26
chr1	16968959	16973015	MACS_peak_1202	3100
chr1	16973171	16976144	MACS_peak_1203	771.38
chr1	16982643	16984419	MACS_peak_1204	334.73
chr1	16991694	16994466	MACS_peak_1205	3100
chr1	16997771	16998669	MACS_peak_1206	67.63
chr1	17001192	17002216	MACS_peak_1207	109.73
chr1	17004324	17005096	MACS_peak_1208	80.93
chr1	17006552	17008004	MACS_peak_1209	284.47
chr1	17017012	17018895	MACS_peak_1210	144.62
chr1	17019011	17021668	MACS_peak_1211	487.1
chr1	17022813	17028534	MACS_peak_1212	794.87
chr1	17028655	17029321	MACS_peak_1213	53.28
chr1	17029370	17031774	MACS_peak_1214	1686.1
chr1	17032579	17035089	MACS_peak_1215	674.76
chr1	17035599	17037725	MACS_peak_1216	1266.19
chr1	17038209	17039759	MACS_peak_1217	240.23
chr1	17042844	17043571	MACS_peak_1218	63.28
chr1	17044023	17045792	MACS_peak_1219	173.42
chr1	17047846	17048748	MACS_peak_1220	52.41
chr1	17053434	17054678	MACS_peak_1221	494.22
chr1	17058720	17059427	MACS_peak_1222	65.38
chr1	17066029	17068758	MACS_peak_1223	3100
chr1	17074129	17075820	MACS_peak_1224	213.31
chr1	17076077	17077706	MACS_peak_1225	799.31
chr1	17081672	17082512	MACS_peak_1226	57.66
chr1	17083735	17084863	MACS_peak_1227	132.85
chr1	17085205	17088340	MACS_peak_1228	431.59
chr1	17090465	17091333	MACS_peak_1229	65.29
chr1	17185332	17187097	MACS_peak_1230	614.28
chr1	17188130	17189143	MACS_peak_1231	355.8
chr1	17196218	17197016	MACS_peak_1232	66.86
chr1	17197501	17202964	MACS_peak_1233	3100
chr1	17209076	17210017	MACS_peak_1234	506.17
chr1	17214551	17216834	MACS_peak_1235	2664.1
chr1	17221559	17224591	MACS_peak_1236	3100
chr1	17227238	17227721	MACS_peak_1237	62.39
chr1	17229233	17233206	MACS_peak_1238	3100
chr1	17233659	17234829	MACS_peak_1239	342.13
chr1	17236295	17237031	MACS_peak_1240	73.5
chr1	17239595	17241893	MACS_peak_1241	2762
chr1	17242000	17243158	MACS_peak_1242	94.91
chr1	17247535	17249067	MACS_peak_1243	699.27
chr1	17265771	17266453	MACS_peak_1244	86.07
chr1	17277757	17278906	MACS_peak_1245	298.68
chr1	17286733	17288094	MACS_peak_1246	651.17
chr1	17289702	17290725	MACS_peak_1247	302.88
chr1	17293255	17294604	MACS_peak_1248	954.1
chr1	17298043	17298973	MACS_peak_1249	109.37
chr1	17304913	17305790	MACS_peak_1250	135.92
chr1	17306914	17308489	MACS_peak_1251	305.75
chr1	17310594	17312043	MACS_peak_1252	1285.04
chr1	17324794	17325848	MACS_peak_1253	112.03
chr1	17330187	17331022	MACS_peak_1254	79.51
chr1	17335912	17339137	MACS_peak_1255	2060.21
chr1	17342379	17343575	MACS_peak_1256	402.52
chr1	17372300	17373146	MACS_peak_1257	89.78
chr1	17379438	17381348	MACS_peak_1258	2393.13
chr1	17386004	17386952	MACS_peak_1259	770.88
chr1	17389139	17390048	MACS_peak_1260	137.75
chr1	17401682	17402520	MACS_peak_1261	79.18
chr1	17409572	17410249	MACS_peak_1262	74.55
chr1	17445481	17446677	MACS_peak_1263	419.65
chr1	17448697	17450038	MACS_peak_1264	290.37
chr1	17451968	17452988	MACS_peak_1265	451.87
chr1	17454120	17455773	MACS_peak_1266	1731.76
chr1	17475461	17476268	MACS_peak_1267	71.38
chr1	17487505	17488314	MACS_peak_1268	161.08
chr1	17534276	17535187	MACS_peak_1269	99.7
chr1	17559138	17561070	MACS_peak_1270	1060.85
chr1	17563161	17564362	MACS_peak_1271	515.88
chr1	17565523	17566656	MACS_peak_1272	454.56
chr1	17571456	17572333	MACS_peak_1273	103.93
chr1	17576759	17579052	MACS_peak_1274	934.57
chr1	17600306	17601419	MACS_peak_1275	173.45
chr1	17615586	17616709	MACS_peak_1276	145.94
chr1	17636171	17636849	MACS_peak_1277	68.59
chr1	17662235	17663282	MACS_peak_1278	112.87
chr1	17695782	17696546	MACS_peak_1279	54.42
chr1	17728445	17730162	MACS_peak_1280	173.71
chr1	17730375	17733266	MACS_peak_1281	1146.61
chr1	17746015	17747073	MACS_peak_1282	232.66
chr1	17762567	17767056	MACS_peak_1283	1985.52
chr1	17803489	17804494	MACS_peak_1284	227.93
chr1	17820308	17821379	MACS_peak_1285	366.43
chr1	17828436	17829539	MACS_peak_1286	375.26
chr1	17834201	17835086	MACS_peak_1287	96.91
chr1	17835740	17836555	MACS_peak_1288	65.16
chr1	17865908	17867952	MACS_peak_1289	809.49
chr1	17871303	17872696	MACS_peak_1290	755.21
chr1	17877685	17879047	MACS_peak_1291	470.71
chr1	17880236	17881161	MACS_peak_1292	371.18
chr1	17887658	17888880	MACS_peak_1293	203.78
chr1	17895882	17896518	MACS_peak_1294	50.91
chr1	17933048	17934105	MACS_peak_1295	148.8
chr1	17979890	17981059	MACS_peak_1296	489.08
chr1	17987721	17988709	MACS_peak_1297	262.42
chr1	18022677	18023683	MACS_peak_1298	484.23
chr1	18058791	18059800	MACS_peak_1299	183.37
chr1	18152398	18153009	MACS_peak_1300	53.4
chr1	18411783	18412559	MACS_peak_1301	111.31
chr1	18418215	18419301	MACS_peak_1302	354.12
chr1	18426827	18427605	MACS_peak_1303	80.23
chr1	18561036	18561944	MACS_peak_1304	56.69
chr1	18626021	18626846	MACS_peak_1305	92.31
chr1	18778848	18779507	MACS_peak_1306	53.96
chr1	18857201	18857871	MACS_peak_1307	63.79
chr1	18884075	18884904	MACS_peak_1308	123.22
chr1	18901782	18902612	MACS_peak_1309	97.72
chr1	18904556	18905343	MACS_peak_1310	116.25
chr1	18907706	18908517	MACS_peak_1311	60.32
chr1	18923618	18924651	MACS_peak_1312	359.16
chr1	18944709	18945698	MACS_peak_1313	186.81
chr1	18969619	18970478	MACS_peak_1314	82.51
chr1	19007698	19008301	MACS_peak_1315	118.23
chr1	19146846	19147995	MACS_peak_1316	423.55
chr1	19197616	19198579	MACS_peak_1317	156.3
chr1	19200964	19202485	MACS_peak_1318	915.66
chr1	19210347	19211453	MACS_peak_1319	453.41
chr1	19212342	19213148	MACS_peak_1320	55.68
chr1	19225452	19226262	MACS_peak_1321	132.81
chr1	19228143	19230249	MACS_peak_1322	2873.84
chr1	19233063	19236737	MACS_peak_1323	2830.44
chr1	19238957	19241291	MACS_peak_1324	2539.98
chr1	19247218	19251804	MACS_peak_1325	1919.28
chr1	19252256	19255660	MACS_peak_1326	3100
chr1	19256118	19256836	MACS_peak_1327	53.54
chr1	19258618	19259607	MACS_peak_1328	139.12
chr1	19263871	19265512	MACS_peak_1329	176.97
chr1	19267547	19269141	MACS_peak_1330	957.99
chr1	19270979	19272686	MACS_peak_1331	560.97
chr1	19274885	19278553	MACS_peak_1332	1604.25
chr1	19280377	19284249	MACS_peak_1333	3169.93
chr1	19298404	19300312	MACS_peak_1334	1040.12
chr1	19300895	19301727	MACS_peak_1335	68.81
chr1	19327461	19328239	MACS_peak_1336	68.92
chr1	19336085	19339342	MACS_peak_1337	2017.17
chr1	19371938	19372795	MACS_peak_1338	56.17
chr1	19381799	19383043	MACS_peak_1339	286.74
chr1	19392495	19394301	MACS_peak_1340	387.64
chr1	19394580	19395707	MACS_peak_1341	87.36
chr1	19396713	19399491	MACS_peak_1342	354.1
chr1	19407537	19410731	MACS_peak_1343	3100
chr1	19412704	19413477	MACS_peak_1344	53.61
chr1	19413775	19415053	MACS_peak_1345	175.34
chr1	19422438	19423527	MACS_peak_1346	272.26
chr1	19439789	19440811	MACS_peak_1347	160.61
chr1	19482782	19484232	MACS_peak_1348	1078.71
chr1	19489581	19490565	MACS_peak_1349	255.38
chr1	19505881	19506969	MACS_peak_1350	205.23
chr1	19508370	19508991	MACS_peak_1351	63.55
chr1	19512158	19513316	MACS_peak_1352	328.64
chr1	19529366	19530743	MACS_peak_1353	433.04
chr1	19530934	19531612	MACS_peak_1354	62.92
chr1	19533292	19533940	MACS_peak_1355	97.21
chr1	19535158	19538200	MACS_peak_1356	2177.32
chr1	19555669	19556489	MACS_peak_1357	70.03
chr1	19567396	19568394	MACS_peak_1358	458.72
chr1	19577262	19579449	MACS_peak_1359	2206.62
chr1	19586520	19588368	MACS_peak_1360	242.25
chr1	19595858	19596377	MACS_peak_1361	63.93
chr1	19614732	19616075	MACS_peak_1362	424.68
chr1	19635625	19636437	MACS_peak_1363	70.85
chr1	19637065	19640038	MACS_peak_1364	3070.52
chr1	19641372	19643480	MACS_peak_1365	1038.63
chr1	19654621	19655882	MACS_peak_1366	105.95
chr1	19658025	19658958	MACS_peak_1367	91.29
chr1	19659954	19661028	MACS_peak_1368	140.01
chr1	19661039	19661878	MACS_peak_1369	79.07
chr1	19661946	19664673	MACS_peak_1370	413.57
chr1	19667696	19668794	MACS_peak_1371	492.31
chr1	19670432	19671720	MACS_peak_1372	535.34
chr1	19686178	19687289	MACS_peak_1373	154
chr1	19693841	19694911	MACS_peak_1374	253.01
chr1	19700585	19701527	MACS_peak_1375	101.87
chr1	19710239	19711527	MACS_peak_1376	396.45
chr1	19712225	19714130	MACS_peak_1377	587.33
chr1	19714801	19715365	MACS_peak_1378	58.49
chr1	19717282	19718827	MACS_peak_1379	363.54
chr1	19733888	19734839	MACS_peak_1380	89.28
chr1	19749333	19750044	MACS_peak_1381	94.74
chr1	19755867	19757677	MACS_peak_1382	1625.86
chr1	19762370	19765680	MACS_peak_1383	1503.43
chr1	19765825	19767799	MACS_peak_1384	554.66
chr1	19768582	19769329	MACS_peak_1385	78.02
chr1	19771917	19773179	MACS_peak_1386	445.35
chr1	19774818	19776392	MACS_peak_1387	640.8
chr1	19776847	19778334	MACS_peak_1388	1126
chr1	19780714	19782033	MACS_peak_1389	294.63
chr1	19782928	19784314	MACS_peak_1390	661.86
chr1	19794703	19796817	MACS_peak_1391	1331.23
chr1	19800618	19801184	MACS_peak_1392	52.59
chr1	19802358	19805144	MACS_peak_1393	3100
chr1	19805435	19806404	MACS_peak_1394	76.48
chr1	19808237	19809171	MACS_peak_1395	74.64
chr1	19810338	19813106	MACS_peak_1396	2247.12
chr1	19813809	19814988	MACS_peak_1397	300.12
chr1	19828513	19829468	MACS_peak_1398	600.17
chr1	19830955	19832427	MACS_peak_1399	510.63
chr1	19834967	19836203	MACS_peak_1400	588.3
chr1	19838065	19838930	MACS_peak_1401	60.45
chr1	19922650	19924611	MACS_peak_1402	1383.51
chr1	19942754	19943622	MACS_peak_1403	81.52
chr1	19966700	19967719	MACS_peak_1404	134.9
chr1	19969731	19973349	MACS_peak_1405	2331.49
chr1	19973942	19974800	MACS_peak_1406	71.56
chr1	19977001	19978481	MACS_peak_1407	697.18
chr1	19978529	19979426	MACS_peak_1408	226.83
chr1	19979540	19981031	MACS_peak_1409	566.46
chr1	19985743	19987656	MACS_peak_1410	1207.48
chr1	19987765	19988842	MACS_peak_1411	192.97
chr1	19992263	19992948	MACS_peak_1412	67.8
chr1	20002700	20003486	MACS_peak_1413	85.15
chr1	20030698	20031809	MACS_peak_1414	572.86
chr1	20041640	20042799	MACS_peak_1415	1593.63
chr1	20076706	20077823	MACS_peak_1416	214.46
chr1	20088323	20089495	MACS_peak_1417	341.67
chr1	20091414	20092963	MACS_peak_1418	1698.02
chr1	20125548	20128098	MACS_peak_1419	730.17
chr1	20137454	20138459	MACS_peak_1420	290.74
chr1	20208147	20210165	MACS_peak_1421	1788.03
chr1	20214313	20215254	MACS_peak_1422	53.98
chr1	20215784	20217084	MACS_peak_1423	496.15
chr1	20218557	20219784	MACS_peak_1424	437.35
chr1	20244058	20245282	MACS_peak_1425	196.64
chr1	20252818	20253831	MACS_peak_1426	257.05
chr1	20265586	20266164	MACS_peak_1427	74.86
chr1	20274971	20276354	MACS_peak_1428	1444.17
chr1	20301199	20302117	MACS_peak_1429	286.63
chr1	20390099	20390995	MACS_peak_1430	234.9
chr1	20406938	20408109	MACS_peak_1431	171.34
chr1	20427160	20428201	MACS_peak_1432	491.7
chr1	20436835	20437897	MACS_peak_1433	485.03
chr1	20450671	20451579	MACS_peak_1434	172.36
chr1	20478248	20479659	MACS_peak_1435	672.55
chr1	20490790	20492461	MACS_peak_1436	289.19
chr1	20497576	20498686	MACS_peak_1437	180.67
chr1	20511421	20513343	MACS_peak_1438	251.01
chr1	20521401	20522282	MACS_peak_1439	135.32
chr1	20539382	20540086	MACS_peak_1440	102.16
chr1	20542684	20543589	MACS_peak_1441	240.86
chr1	20563675	20564829	MACS_peak_1442	305.5
chr1	20582048	20582855	MACS_peak_1443	55.59
chr1	20647988	20648888	MACS_peak_1444	89.31
chr1	20687992	20688956	MACS_peak_1445	117.25
chr1	20693330	20694321	MACS_peak_1446	215.63
chr1	20703025	20704045	MACS_peak_1447	263.4
chr1	20716761	20717745	MACS_peak_1448	153.04
chr1	20732266	20733220	MACS_peak_1449	278.1
chr1	20737329	20738491	MACS_peak_1450	762.47
chr1	20752961	20754156	MACS_peak_1451	790.14
chr1	20756710	20757511	MACS_peak_1452	134.24
chr1	20767177	20767896	MACS_peak_1453	194.09
chr1	20796431	20797321	MACS_peak_1454	96.31
chr1	20799575	20800367	MACS_peak_1455	122.12
chr1	20809957	20813917	MACS_peak_1456	2240.52
chr1	20819823	20823423	MACS_peak_1457	3100
chr1	20833669	20835114	MACS_peak_1458	1478.85
chr1	20848694	20849552	MACS_peak_1459	188.8
chr1	20856500	20857476	MACS_peak_1460	134.52
chr1	20865489	20866061	MACS_peak_1461	51.96
chr1	20878397	20879502	MACS_peak_1462	117.7
chr1	20901325	20902673	MACS_peak_1463	448.71
chr1	20904504	20905005	MACS_peak_1464	60.09
chr1	20915136	20916985	MACS_peak_1465	740.46
chr1	20927366	20928605	MACS_peak_1466	149.15
chr1	20939945	20941013	MACS_peak_1467	261.11
chr1	20959407	20961741	MACS_peak_1468	724
chr1	20966183	20967274	MACS_peak_1469	219.11
chr1	20976734	20977375	MACS_peak_1470	50.43
chr1	20986645	20989004	MACS_peak_1471	3100
chr1	20989742	20990732	MACS_peak_1472	96.27
chr1	20991939	20993861	MACS_peak_1473	518.17
chr1	21011406	21012418	MACS_peak_1474	142.3
chr1	21022506	21024084	MACS_peak_1475	2966.08
chr1	21028730	21029627	MACS_peak_1476	107.48
chr1	21033238	21033940	MACS_peak_1477	71.62
chr1	21041168	21042352	MACS_peak_1478	299.06
chr1	21043769	21045113	MACS_peak_1479	166.25
chr1	21051139	21052369	MACS_peak_1480	427.93
chr1	21053182	21053955	MACS_peak_1481	58.72
chr1	21054101	21055041	MACS_peak_1482	126.75
chr1	21056492	21057574	MACS_peak_1483	126.54
chr1	21058110	21060619	MACS_peak_1484	3100
chr1	21065421	21066095	MACS_peak_1485	63.35
chr1	21111777	21115160	MACS_peak_1486	3168.92
chr1	21173724	21175543	MACS_peak_1487	704.45
chr1	21197733	21198581	MACS_peak_1488	72.58
chr1	21205002	21205694	MACS_peak_1489	84.77
chr1	21308214	21309611	MACS_peak_1490	237.32
chr1	21324286	21325200	MACS_peak_1491	130.44
chr1	21345386	21346030	MACS_peak_1492	78.65
chr1	21348397	21349728	MACS_peak_1493	1712.12
chr1	21391388	21392254	MACS_peak_1494	81.74
chr1	21398958	21399921	MACS_peak_1495	479.45
chr1	21403192	21404387	MACS_peak_1496	1413.13
chr1	21415938	21416674	MACS_peak_1497	91.4
chr1	21417268	21418393	MACS_peak_1498	851.19
chr1	21423860	21425033	MACS_peak_1499	618.94
chr1	21426974	21427808	MACS_peak_1500	216.69
chr1	21441258	21442272	MACS_peak_1501	587.79
chr1	21449675	21450681	MACS_peak_1502	205.44
chr1	21475551	21477108	MACS_peak_1503	1106.02
chr1	21477164	21477648	MACS_peak_1504	142.04
chr1	21479101	21479691	MACS_peak_1505	50.11
chr1	21500727	21504311	MACS_peak_1506	1876.98
chr1	21516330	21517004	MACS_peak_1507	57.84
chr1	21518384	21519617	MACS_peak_1508	506.37
chr1	21521264	21522478	MACS_peak_1509	614.52
chr1	21538421	21539108	MACS_peak_1510	51.28
chr1	21540178	21541056	MACS_peak_1511	103.8
chr1	21541195	21541797	MACS_peak_1512	54.34
chr1	21543041	21545354	MACS_peak_1513	814.23
chr1	21545421	21546145	MACS_peak_1514	58.2
chr1	21546926	21548976	MACS_peak_1515	545.6
chr1	21551107	21552322	MACS_peak_1516	94.53
chr1	21553393	21554426	MACS_peak_1517	80.76
chr1	21558119	21559331	MACS_peak_1518	293.22
chr1	21559471	21560560	MACS_peak_1519	85.82
chr1	21565544	21566174	MACS_peak_1520	56.92
chr1	21568975	21569715	MACS_peak_1521	56.65
chr1	21571091	21572164	MACS_peak_1522	146.52
chr1	21578225	21579505	MACS_peak_1523	440.63
chr1	21580420	21582709	MACS_peak_1524	1101.86
chr1	21587041	21589934	MACS_peak_1525	3100
chr1	21590997	21593390	MACS_peak_1526	718.02
chr1	21594220	21595992	MACS_peak_1527	409.38
chr1	21596088	21597727	MACS_peak_1528	657.83
chr1	21600090	21602759	MACS_peak_1529	842
chr1	21602908	21608437	MACS_peak_1530	3100
chr1	21615512	21617633	MACS_peak_1531	1101.16
chr1	21619601	21621955	MACS_peak_1532	1194.2
chr1	21625938	21627153	MACS_peak_1533	292.6
chr1	21628413	21630600	MACS_peak_1534	1559.04
chr1	21633203	21634853	MACS_peak_1535	499.74
chr1	21635405	21636135	MACS_peak_1536	52.44
chr1	21638744	21640560	MACS_peak_1537	1174.74
chr1	21640757	21641580	MACS_peak_1538	59.2
chr1	21643536	21644533	MACS_peak_1539	113.04
chr1	21647448	21648192	MACS_peak_1540	84.29
chr1	21648336	21653227	MACS_peak_1541	3100
chr1	21653313	21654155	MACS_peak_1542	67.81
chr1	21656658	21657889	MACS_peak_1543	480.1
chr1	21659117	21659816	MACS_peak_1544	83.87
chr1	21660201	21662962	MACS_peak_1545	3100
chr1	21663644	21666322	MACS_peak_1546	3136.48
chr1	21667253	21672980	MACS_peak_1547	3100
chr1	21688374	21689252	MACS_peak_1548	223.02
chr1	21694533	21695921	MACS_peak_1549	2093.58
chr1	21696637	21697791	MACS_peak_1550	337.7
chr1	21724141	21725087	MACS_peak_1551	187.21
chr1	21754413	21755020	MACS_peak_1552	53.82
chr1	21762864	21764140	MACS_peak_1553	120.99
chr1	21766107	21767711	MACS_peak_1554	1148.76
chr1	21780130	21781255	MACS_peak_1555	484.05
chr1	21792740	21793588	MACS_peak_1556	83.75
chr1	21794869	21795541	MACS_peak_1557	52.7
chr1	21814896	21815632	MACS_peak_1558	51.89
chr1	21816873	21817990	MACS_peak_1559	397.37
chr1	21830084	21830825	MACS_peak_1560	151.54
chr1	21834953	21836087	MACS_peak_1561	359.01
chr1	21860921	21861982	MACS_peak_1562	210.01
chr1	21864333	21865251	MACS_peak_1563	70.93
chr1	21866051	21867015	MACS_peak_1564	76.98
chr1	21894570	21895348	MACS_peak_1565	86.11
chr1	21900091	21902260	MACS_peak_1566	3065.52
chr1	21906044	21906740	MACS_peak_1567	55.64
chr1	21911528	21912235	MACS_peak_1568	173.12
chr1	21912802	21914214	MACS_peak_1569	1248.08
chr1	21921597	21922796	MACS_peak_1570	214.51
chr1	21933826	21935171	MACS_peak_1571	1304.81
chr1	21947804	21948602	MACS_peak_1572	56.4
chr1	21948767	21949391	MACS_peak_1573	52.09
chr1	21958449	21959310	MACS_peak_1574	65.95
chr1	21974008	21975208	MACS_peak_1575	257.71
chr1	21977410	21978040	MACS_peak_1576	51.5
chr1	21982028	21982887	MACS_peak_1577	71.46
chr1	21985303	21986426	MACS_peak_1578	328.59
chr1	21991677	21992996	MACS_peak_1579	169.63
chr1	21994628	22000789	MACS_peak_1580	1893.96
chr1	22002568	22004025	MACS_peak_1581	97.44
chr1	22029027	22030908	MACS_peak_1582	1099.22
chr1	22031056	22031970	MACS_peak_1583	123.99
chr1	22032878	22035050	MACS_peak_1584	739.52
chr1	22047563	22049512	MACS_peak_1585	1133.46
chr1	22065676	22066323	MACS_peak_1586	55.16
chr1	22080714	22081675	MACS_peak_1587	72.02
chr1	22089809	22093168	MACS_peak_1588	3100
chr1	22099763	22100729	MACS_peak_1589	333.71
chr1	22101773	22103017	MACS_peak_1590	271.66
chr1	22106204	22110940	MACS_peak_1591	3100
chr1	22117746	22119019	MACS_peak_1592	425.36
chr1	22127234	22128367	MACS_peak_1593	376.1
chr1	22131498	22132336	MACS_peak_1594	79.18
chr1	22132799	22134818	MACS_peak_1595	237.94
chr1	22134895	22267413	MACS_peak_1596	3100
chr1	22269012	22271784	MACS_peak_1597	2398.13
chr1	22272944	22274158	MACS_peak_1598	692.22
chr1	22281953	22284179	MACS_peak_1599	1419.03
chr1	22284227	22286170	MACS_peak_1600	1125.77
chr1	22287681	22291289	MACS_peak_1601	1975.4
chr1	22291926	22292952	MACS_peak_1602	146.78
chr1	22296758	22297679	MACS_peak_1603	75.94
chr1	22298686	22302143	MACS_peak_1604	3100
chr1	22306581	22308296	MACS_peak_1605	734.86
chr1	22315755	22316833	MACS_peak_1606	399.17
chr1	22322420	22327083	MACS_peak_1607	3100
chr1	22331218	22332736	MACS_peak_1608	867.05
chr1	22345072	22346648	MACS_peak_1609	2310.22
chr1	22348979	22350002	MACS_peak_1610	294.72
chr1	22350226	22353310	MACS_peak_1611	3100
chr1	22357627	22358802	MACS_peak_1612	829.49
chr1	22359341	22360088	MACS_peak_1613	55.99
chr1	22365725	22367134	MACS_peak_1614	798.44
chr1	22378453	22381131	MACS_peak_1615	2268.2
chr1	22381722	22382650	MACS_peak_1616	91.86
chr1	22383224	22383852	MACS_peak_1617	68.57
chr1	22393746	22394477	MACS_peak_1618	57.52
chr1	22400793	22403197	MACS_peak_1619	474.64
chr1	22404023	22404808	MACS_peak_1620	103.64
chr1	22414573	22415296	MACS_peak_1621	58.3
chr1	22415459	22417180	MACS_peak_1622	854.15
chr1	22418139	22419524	MACS_peak_1623	1206.2
chr1	22422348	22423233	MACS_peak_1624	68.88
chr1	22428193	22429144	MACS_peak_1625	223.46
chr1	22430174	22431150	MACS_peak_1626	103.7
chr1	22431722	22432874	MACS_peak_1627	194.47
chr1	22437692	22442723	MACS_peak_1628	3100
chr1	22444663	22446019	MACS_peak_1629	146.48
chr1	22446661	22451537	MACS_peak_1630	812.14
chr1	22452858	22453689	MACS_peak_1631	58.47
chr1	22454299	22455372	MACS_peak_1632	186.65
chr1	22457982	22460603	MACS_peak_1633	1740.84
chr1	22468043	22470741	MACS_peak_1634	696.93
chr1	22555735	22556669	MACS_peak_1635	134.06
chr1	22599824	22601306	MACS_peak_1636	1171.04
chr1	22601900	22603124	MACS_peak_1637	778.55
chr1	22614962	22616157	MACS_peak_1638	258.66
chr1	22643476	22644549	MACS_peak_1639	207.87
chr1	22652403	22653398	MACS_peak_1640	95.71
chr1	22668164	22669398	MACS_peak_1641	579.57
chr1	22674396	22675594	MACS_peak_1642	748.2
chr1	22676442	22677184	MACS_peak_1643	116.35
chr1	22703440	22704061	MACS_peak_1644	52.39
chr1	22734484	22735338	MACS_peak_1645	94.73
chr1	22738591	22740257	MACS_peak_1646	1633.05
chr1	22742654	22743850	MACS_peak_1647	582.5
chr1	22746505	22747724	MACS_peak_1648	760.24
chr1	22754858	22755837	MACS_peak_1649	140.56
chr1	22777732	22779832	MACS_peak_1650	2037.14
chr1	22813820	22815507	MACS_peak_1651	1218
chr1	22826488	22827490	MACS_peak_1652	725.34
chr1	22856458	22857682	MACS_peak_1653	354.05
chr1	22882935	22884061	MACS_peak_1654	127.04
chr1	22917971	22918750	MACS_peak_1655	104.46
chr1	22937880	22938728	MACS_peak_1656	114.02
chr1	22951839	22952626	MACS_peak_1657	79.2
chr1	22965496	22966404	MACS_peak_1658	71.9
chr1	22968099	22969479	MACS_peak_1659	423.99
chr1	22988707	22989511	MACS_peak_1660	107.37
chr1	22992034	22992881	MACS_peak_1661	313.36
chr1	23000262	23001312	MACS_peak_1662	337.85
chr1	23003883	23005193	MACS_peak_1663	649.04
chr1	23015661	23016657	MACS_peak_1664	343.06
chr1	23028764	23030151	MACS_peak_1665	1430.43
chr1	23030724	23031788	MACS_peak_1666	679.1
chr1	23035706	23039997	MACS_peak_1667	1311.08
chr1	23061240	23062450	MACS_peak_1668	192.06
chr1	23064507	23065604	MACS_peak_1669	394.04
chr1	23065722	23066957	MACS_peak_1670	461.33
chr1	23068326	23069527	MACS_peak_1671	628.55
chr1	23071985	23074899	MACS_peak_1672	2362.79
chr1	23075927	23078002	MACS_peak_1673	1705.51
chr1	23080369	23083191	MACS_peak_1674	1239.8
chr1	23088816	23089843	MACS_peak_1675	92.2
chr1	23100262	23101113	MACS_peak_1676	77.77
chr1	23102355	23103383	MACS_peak_1677	166.43
chr1	23106796	23107772	MACS_peak_1678	241.44
chr1	23122865	23123732	MACS_peak_1679	105.21
chr1	23134948	23135814	MACS_peak_1680	111.56
chr1	23147135	23148351	MACS_peak_1681	339.68
chr1	23151669	23153975	MACS_peak_1682	523.02
chr1	23157741	23159503	MACS_peak_1683	2137.8
chr1	23176776	23177987	MACS_peak_1684	845.57
chr1	23187709	23189307	MACS_peak_1685	724.91
chr1	23202676	23204101	MACS_peak_1686	812.31
chr1	23205933	23207527	MACS_peak_1687	1132.09
chr1	23214735	23216368	MACS_peak_1688	2172.15
chr1	23218331	23219278	MACS_peak_1689	101.27
chr1	23229254	23230079	MACS_peak_1690	276.07
chr1	23247316	23248142	MACS_peak_1691	69.41
chr1	23248824	23249650	MACS_peak_1692	226.36
chr1	23256363	23257581	MACS_peak_1693	363.64
chr1	23290395	23291348	MACS_peak_1694	112.53
chr1	23295392	23296549	MACS_peak_1695	289.14
chr1	23301660	23303747	MACS_peak_1696	1776.17
chr1	23331004	23331948	MACS_peak_1697	78.99
chr1	23345177	23347955	MACS_peak_1698	2439.3
chr1	23375927	23377127	MACS_peak_1699	228.52
chr1	23395355	23396777	MACS_peak_1700	455.43
chr1	23398003	23398976	MACS_peak_1701	104.05
chr1	23408017	23408836	MACS_peak_1702	93.05
chr1	23410003	23411051	MACS_peak_1703	156.66
chr1	23424896	23426039	MACS_peak_1704	268.87
chr1	23426288	23427597	MACS_peak_1705	1133.31
chr1	23427800	23430948	MACS_peak_1706	2101.58
chr1	23440096	23441643	MACS_peak_1707	685.34
chr1	23445472	23446989	MACS_peak_1708	162.44
chr1	23448641	23449643	MACS_peak_1709	191.68
chr1	23453034	23454129	MACS_peak_1710	271.01
chr1	23455853	23457217	MACS_peak_1711	585.34
chr1	23458021	23459393	MACS_peak_1712	502.67
chr1	23466876	23468040	MACS_peak_1713	99.71
chr1	23475287	23476271	MACS_peak_1714	271.28
chr1	23480563	23481310	MACS_peak_1715	83.93
chr1	23493534	23497168	MACS_peak_1716	2541.63
chr1	23503303	23506193	MACS_peak_1717	2001.73
chr1	23510700	23511772	MACS_peak_1718	121.75
chr1	23515124	23515974	MACS_peak_1719	161.04
chr1	23523106	23524204	MACS_peak_1720	961.32
chr1	23524493	23525397	MACS_peak_1721	138.5
chr1	23538047	23538917	MACS_peak_1722	75.75
chr1	23541428	23542527	MACS_peak_1723	101.13
chr1	23543044	23544569	MACS_peak_1724	106.36
chr1	23550882	23552389	MACS_peak_1725	1278.65
chr1	23572351	23573508	MACS_peak_1726	378.5
chr1	23599559	23600646	MACS_peak_1727	449.96
chr1	23609197	23609965	MACS_peak_1728	87.34
chr1	23610177	23610944	MACS_peak_1729	81.52
chr1	23616958	23618815	MACS_peak_1730	1837.65
chr1	23619090	23620252	MACS_peak_1731	122.64
chr1	23629640	23630857	MACS_peak_1732	414.17
chr1	23641486	23642394	MACS_peak_1733	71.9
chr1	23668179	23669029	MACS_peak_1734	95.22
chr1	23669392	23672178	MACS_peak_1735	3100
chr1	23693847	23698374	MACS_peak_1736	3100
chr1	23703474	23704710	MACS_peak_1737	713.78
chr1	23709970	23710651	MACS_peak_1738	51.84
chr1	23710764	23712020	MACS_peak_1739	307.31
chr1	23719767	23721156	MACS_peak_1740	211.42
chr1	23727033	23727872	MACS_peak_1741	192.49
chr1	23728845	23731067	MACS_peak_1742	1799.05
chr1	23737907	23738793	MACS_peak_1743	63.6
chr1	23748151	23749625	MACS_peak_1744	652.62
chr1	23750964	23751854	MACS_peak_1745	96.31
chr1	23796501	23797904	MACS_peak_1746	742
chr1	23801745	23802405	MACS_peak_1747	95.47
chr1	23805216	23806056	MACS_peak_1748	134.9
chr1	23809228	23811823	MACS_peak_1749	2342.33
chr1	23823130	23824348	MACS_peak_1750	448.47
chr1	23854224	23858453	MACS_peak_1751	1937.53
chr1	23863576	23864453	MACS_peak_1752	75.03
chr1	23865869	23867129	MACS_peak_1753	1113.3
chr1	23870904	23872044	MACS_peak_1754	391.34
chr1	23874318	23875283	MACS_peak_1755	61.57
chr1	23879830	23888050	MACS_peak_1756	3100
chr1	23888066	23889598	MACS_peak_1757	2418.03
chr1	23894654	23896022	MACS_peak_1758	156.99
chr1	23903381	23904529	MACS_peak_1759	209.08
chr1	23907313	23908382	MACS_peak_1760	316.67
chr1	23918767	23919686	MACS_peak_1761	55.77
chr1	23939362	23940118	MACS_peak_1762	65.74
chr1	23945943	23946775	MACS_peak_1763	63.51
chr1	23955206	23956036	MACS_peak_1764	80.07
chr1	23960682	23962424	MACS_peak_1765	681.86
chr1	23963488	23964718	MACS_peak_1766	328.56
chr1	23977553	23978251	MACS_peak_1767	60.81
chr1	23983786	23984922	MACS_peak_1768	156.89
chr1	23999519	24000633	MACS_peak_1769	290.46
chr1	24017650	24020691	MACS_peak_1770	1848.91
chr1	24022585	24023622	MACS_peak_1771	108.18
chr1	24024890	24025479	MACS_peak_1772	50.21
chr1	24033979	24034613	MACS_peak_1773	67.86
chr1	24044732	24045734	MACS_peak_1774	228.52
chr1	24058472	24059505	MACS_peak_1775	145.76
chr1	24061375	24062268	MACS_peak_1776	78.83
chr1	24068950	24072509	MACS_peak_1777	1993.11
chr1	24077347	24078541	MACS_peak_1778	377.71
chr1	24082884	24083908	MACS_peak_1779	202.18
chr1	24098175	24099408	MACS_peak_1780	343.89
chr1	24103927	24105707	MACS_peak_1781	825.46
chr1	24106000	24106908	MACS_peak_1782	358.18
chr1	24116068	24123638	MACS_peak_1783	3100
chr1	24124037	24128203	MACS_peak_1784	3100
chr1	24130508	24131112	MACS_peak_1785	59.73
chr1	24135762	24138015	MACS_peak_1786	588.33
chr1	24151068	24152585	MACS_peak_1787	988.09
chr1	24164627	24165718	MACS_peak_1788	579.76
chr1	24180907	24181742	MACS_peak_1789	103.21
chr1	24191836	24192613	MACS_peak_1790	74.61
chr1	24193966	24195697	MACS_peak_1791	711.93
chr1	24243083	24243952	MACS_peak_1792	316.14
chr1	24277691	24278705	MACS_peak_1793	226.17
chr1	24281346	24282462	MACS_peak_1794	571.16
chr1	24284764	24287706	MACS_peak_1795	3100
chr1	24291151	24292068	MACS_peak_1796	87.4
chr1	24306076	24307700	MACS_peak_1797	1829.94
chr1	24310492	24311646	MACS_peak_1798	549.08
chr1	24333948	24334931	MACS_peak_1799	159.94
chr1	24335503	24336735	MACS_peak_1800	1017.18
chr1	24344932	24346284	MACS_peak_1801	1734.93
chr1	24349068	24349698	MACS_peak_1802	51.5
chr1	24354325	24355010	MACS_peak_1803	226.66
chr1	24374649	24375388	MACS_peak_1804	62.05
chr1	24396973	24398175	MACS_peak_1805	589.99
chr1	24433844	24435997	MACS_peak_1806	1733.92
chr1	24437280	24439792	MACS_peak_1807	1312.95
chr1	24452406	24453060	MACS_peak_1808	83.54
chr1	24475909	24477679	MACS_peak_1809	1152.32
chr1	24513596	24514601	MACS_peak_1810	143.31
chr1	24525639	24526379	MACS_peak_1811	151.72
chr1	24528101	24529432	MACS_peak_1812	577.06
chr1	24532716	24533435	MACS_peak_1813	64.11
chr1	24609779	24611189	MACS_peak_1814	729.94
chr1	24615987	24617296	MACS_peak_1815	1155.37
chr1	24620450	24622076	MACS_peak_1816	608.26
chr1	24648232	24649227	MACS_peak_1817	119.37
chr1	24691424	24692205	MACS_peak_1818	74.17
chr1	24710231	24711999	MACS_peak_1819	857.53
chr1	24715553	24717172	MACS_peak_1820	515.62
chr1	24717574	24720044	MACS_peak_1821	1396.19
chr1	24720069	24720913	MACS_peak_1822	472.31
chr1	24735715	24736675	MACS_peak_1823	221.66
chr1	24737081	24737802	MACS_peak_1824	87.18
chr1	24739437	24740821	MACS_peak_1825	939.44
chr1	24741520	24743723	MACS_peak_1826	1520.96
chr1	24745293	24746351	MACS_peak_1827	142.22
chr1	24788544	24789128	MACS_peak_1828	50.72
chr1	24828372	24829976	MACS_peak_1829	826.82
chr1	24853608	24854107	MACS_peak_1830	100.51
chr1	24867437	24868171	MACS_peak_1831	214.88
chr1	24885429	24886286	MACS_peak_1832	419.67
chr1	24892566	24893422	MACS_peak_1833	77.23
chr1	24902480	24903339	MACS_peak_1834	51.16
chr1	24913419	24914397	MACS_peak_1835	181.6
chr1	24961264	24962144	MACS_peak_1836	431.03
chr1	24968047	24971060	MACS_peak_1837	3100
chr1	24989202	24990064	MACS_peak_1838	151.96
chr1	25004664	25005539	MACS_peak_1839	75.23
chr1	25009615	25011001	MACS_peak_1840	1465.58
chr1	25014363	25015853	MACS_peak_1841	917.51
chr1	25021550	25022842	MACS_peak_1842	693.61
chr1	25026016	25026967	MACS_peak_1843	223.46
chr1	25030652	25032781	MACS_peak_1844	3081.02
chr1	25046075	25047650	MACS_peak_1845	2706.23
chr1	25050580	25052535	MACS_peak_1846	3100
chr1	25053292	25054531	MACS_peak_1847	155.35
chr1	25056586	25057770	MACS_peak_1848	794.62
chr1	25068563	25069408	MACS_peak_1849	67.51
chr1	25069793	25072619	MACS_peak_1850	3100
chr1	25072997	25073835	MACS_peak_1851	115.42
chr1	25073987	25075017	MACS_peak_1852	114.95
chr1	25080297	25081554	MACS_peak_1853	1602.28
chr1	25088452	25089415	MACS_peak_1854	105.26
chr1	25091659	25093014	MACS_peak_1855	333.23
chr1	25095170	25097510	MACS_peak_1856	815.7
chr1	25120119	25120978	MACS_peak_1857	71.46
chr1	25129339	25131259	MACS_peak_1858	338.24
chr1	25131755	25132935	MACS_peak_1859	1154.38
chr1	25135796	25136787	MACS_peak_1860	172.39
chr1	25148984	25149914	MACS_peak_1861	80.43
chr1	25154788	25155737	MACS_peak_1862	95.21
chr1	25157084	25157849	MACS_peak_1863	257.32
chr1	25161434	25162110	MACS_peak_1864	68.82
chr1	25173930	25177592	MACS_peak_1865	3161.68
chr1	25190738	25192209	MACS_peak_1866	168.16
chr1	25201167	25201992	MACS_peak_1867	64.19
chr1	25205147	25206009	MACS_peak_1868	55.73
chr1	25224158	25225408	MACS_peak_1869	380.75
chr1	25235595	25236848	MACS_peak_1870	555.03
chr1	25241003	25241973	MACS_peak_1871	128.96
chr1	25258681	25259455	MACS_peak_1872	92.65
chr1	25296620	25297471	MACS_peak_1873	66.92
chr1	25348605	25349905	MACS_peak_1874	159.67
chr1	25363570	25364355	MACS_peak_1875	136.83
chr1	25417217	25418323	MACS_peak_1876	161.23
chr1	25421209	25422158	MACS_peak_1877	295.75
chr1	25425597	25426371	MACS_peak_1878	111.6
chr1	25427592	25428702	MACS_peak_1879	390.59
chr1	25521944	25522614	MACS_peak_1880	52.89
chr1	25524149	25525020	MACS_peak_1881	70.25
chr1	25525042	25525714	MACS_peak_1882	58.04
chr1	25554234	25555199	MACS_peak_1883	377.62
chr1	25558073	25560195	MACS_peak_1884	2139.14
chr1	25565604	25567832	MACS_peak_1885	2094.08
chr1	25572260	25575100	MACS_peak_1886	3100
chr1	25580061	25581080	MACS_peak_1887	203.08
chr1	25585861	25587453	MACS_peak_1888	1271.1
chr1	25592824	25594907	MACS_peak_1889	2114.67
chr1	25616118	25617122	MACS_peak_1890	358.17
chr1	25618524	25619354	MACS_peak_1891	63.71
chr1	25622845	25623600	MACS_peak_1892	95.11
chr1	25646615	25647752	MACS_peak_1893	383.57
chr1	25652684	25653573	MACS_peak_1894	319.48
chr1	25654885	25657397	MACS_peak_1895	1807.4
chr1	25662954	25665908	MACS_peak_1896	3138.92
chr1	25687258	25689544	MACS_peak_1897	596.95
chr1	25690846	25691812	MACS_peak_1898	325.17
chr1	25697815	25698693	MACS_peak_1899	142.5
chr1	25713396	25714065	MACS_peak_1900	75.52
chr1	25722522	25723460	MACS_peak_1901	153.44
chr1	25729162	25730230	MACS_peak_1902	341.78
chr1	25756113	25758149	MACS_peak_1903	2626.81
chr1	25761288	25762254	MACS_peak_1904	104.9
chr1	25768149	25769171	MACS_peak_1905	469.75
chr1	25787969	25789809	MACS_peak_1906	464.85
chr1	25794382	25796469	MACS_peak_1907	970.13
chr1	25812979	25813811	MACS_peak_1908	85.58
chr1	25829848	25830950	MACS_peak_1909	181.94
chr1	25846671	25847603	MACS_peak_1910	161.27
chr1	25849912	25850685	MACS_peak_1911	125.04
chr1	25858479	25859675	MACS_peak_1912	820.68
chr1	25869497	25870812	MACS_peak_1913	554.52
chr1	25870871	25872021	MACS_peak_1914	363.44
chr1	25875345	25877912	MACS_peak_1915	2323.09
chr1	25882925	25883997	MACS_peak_1916	252.6
chr1	25885024	25888633	MACS_peak_1917	1187.23
chr1	25894369	25896072	MACS_peak_1918	304.8
chr1	25898853	25899886	MACS_peak_1919	308.73
chr1	25934976	25935687	MACS_peak_1920	212.05
chr1	25942200	25943860	MACS_peak_1921	1084.03
chr1	25945316	25946237	MACS_peak_1922	129.43
chr1	25968661	25969702	MACS_peak_1923	539.15
chr1	25983222	25984601	MACS_peak_1924	544.84
chr1	26018843	26019577	MACS_peak_1925	79.55
chr1	26021410	26022976	MACS_peak_1926	478.57
chr1	26034520	26035274	MACS_peak_1927	101.54
chr1	26063543	26064204	MACS_peak_1928	64.78
chr1	26070252	26071257	MACS_peak_1929	112.05
chr1	26080801	26081745	MACS_peak_1930	152.5
chr1	26082624	26083183	MACS_peak_1931	53.34
chr1	26086228	26087275	MACS_peak_1932	150.24
chr1	26091565	26092532	MACS_peak_1933	129.38
chr1	26122946	26125288	MACS_peak_1934	400.14
chr1	26125754	26128033	MACS_peak_1935	1541.13
chr1	26129093	26129918	MACS_peak_1936	64.19
chr1	26130327	26133538	MACS_peak_1937	2527.06
chr1	26136391	26138119	MACS_peak_1938	624.14
chr1	26144054	26148839	MACS_peak_1939	2736.81
chr1	26155553	26156307	MACS_peak_1940	55.34
chr1	26174628	26175832	MACS_peak_1941	735.8
chr1	26185062	26186752	MACS_peak_1942	1143.79
chr1	26187411	26188670	MACS_peak_1943	261.4
chr1	26196129	26197176	MACS_peak_1944	242.36
chr1	26200881	26203054	MACS_peak_1945	1460.94
chr1	26221597	26223658	MACS_peak_1946	2126.79
chr1	26231170	26233914	MACS_peak_1947	2680.86
chr1	26238340	26239528	MACS_peak_1948	298.21
chr1	26244423	26245136	MACS_peak_1949	127.81
chr1	26248729	26250197	MACS_peak_1950	348.53
chr1	26253618	26254325	MACS_peak_1951	54.58
chr1	26271227	26272100	MACS_peak_1952	178.6
chr1	26276475	26277111	MACS_peak_1953	85.96
chr1	26284609	26285519	MACS_peak_1954	384.57
chr1	26311490	26312193	MACS_peak_1955	77.35
chr1	26323340	26325483	MACS_peak_1956	3100
chr1	26361013	26363711	MACS_peak_1957	3159.94
chr1	26396602	26397244	MACS_peak_1958	61.21
chr1	26420939	26421907	MACS_peak_1959	129.24
chr1	26423893	26424949	MACS_peak_1960	203.69
chr1	26428390	26429904	MACS_peak_1961	1061.62
chr1	26430039	26432066	MACS_peak_1962	449.68
chr1	26436915	26439446	MACS_peak_1963	2263.39
chr1	26449637	26450520	MACS_peak_1964	121.93
chr1	26453687	26454397	MACS_peak_1965	94.88
chr1	26471208	26472404	MACS_peak_1966	428.29
chr1	26481005	26483947	MACS_peak_1967	1647.31
chr1	26484764	26486491	MACS_peak_1968	880.76
chr1	26486706	26488977	MACS_peak_1969	765.13
chr1	26490317	26491157	MACS_peak_1970	68.01
chr1	26495749	26497376	MACS_peak_1971	1440.08
chr1	26516566	26517347	MACS_peak_1972	52.9
chr1	26527390	26528421	MACS_peak_1973	208.17
chr1	26551305	26552622	MACS_peak_1974	618.46
chr1	26559887	26562019	MACS_peak_1975	3100
chr1	26600904	26601739	MACS_peak_1976	142.52
chr1	26601803	26603624	MACS_peak_1977	3100
chr1	26604704	26612898	MACS_peak_1978	3100
chr1	26613374	26614054	MACS_peak_1979	51.94
chr1	26614862	26615868	MACS_peak_1980	100.19
chr1	26632338	26633831	MACS_peak_1981	1209.09
chr1	26647631	26648748	MACS_peak_1982	523.5
chr1	26662537	26663708	MACS_peak_1983	205.21
chr1	26676906	26678179	MACS_peak_1984	944.87
chr1	26689984	26690785	MACS_peak_1985	362.71
chr1	26701336	26702334	MACS_peak_1986	252.41
chr1	26704101	26705311	MACS_peak_1987	270.75
chr1	26717788	26718390	MACS_peak_1988	258.09
chr1	26722520	26723333	MACS_peak_1989	93.79
chr1	26734786	26736291	MACS_peak_1990	213.9
chr1	26743373	26744130	MACS_peak_1991	225.88
chr1	26757906	26759655	MACS_peak_1992	1657.09
chr1	26796407	26800312	MACS_peak_1993	3143.59
chr1	26808809	26810014	MACS_peak_1994	159.99
chr1	26826237	26828512	MACS_peak_1995	1839.2
chr1	26850530	26851330	MACS_peak_1996	66.66
chr1	26855706	26858133	MACS_peak_1997	818.69
chr1	26864311	26865000	MACS_peak_1998	91.41
chr1	26865085	26865774	MACS_peak_1999	117.86
chr1	26866057	26867008	MACS_peak_2000	78.28
[truncated: 119,756 more rows]

## Sheet: Mid.rep1
chr1	9924	10867	MACS_peak_1	660.94
chr1	11093	11886	MACS_peak_2	65.24
chr1	11948	15997	MACS_peak_3	774.59
chr1	16690	18629	MACS_peak_4	236.7
chr1	19306	20522	MACS_peak_5	126.09
chr1	20773	22152	MACS_peak_6	295.69
chr1	28461	29935	MACS_peak_7	418.99
chr1	32675	33382	MACS_peak_8	63.87
chr1	237200	238086	MACS_peak_9	204.69
chr1	564032	570541	MACS_peak_10	3100
chr1	665328	665999	MACS_peak_11	57.14
chr1	672084	672746	MACS_peak_12	63.48
chr1	679344	680291	MACS_peak_13	96.69
chr1	713368	715239	MACS_peak_14	652.12
chr1	742430	743782	MACS_peak_15	126.61
chr1	758248	758922	MACS_peak_16	56.83
chr1	761938	763557	MACS_peak_17	837.03
chr1	824686	825542	MACS_peak_18	69.07
chr1	841120	842890	MACS_peak_19	483.02
chr1	846214	846844	MACS_peak_20	61.65
chr1	847903	848971	MACS_peak_21	78.23
chr1	856144	857174	MACS_peak_22	114.97
chr1	873092	875578	MACS_peak_23	305.76
chr1	876642	877357	MACS_peak_24	73.94
chr1	894221	895152	MACS_peak_25	134.81
chr1	895585	896382	MACS_peak_26	54.81
chr1	901089	903473	MACS_peak_27	531.5
chr1	934977	936410	MACS_peak_28	389.39
chr1	936926	937865	MACS_peak_29	97.66
chr1	940211	941314	MACS_peak_30	100.58
chr1	948259	950388	MACS_peak_31	618.67
chr1	954204	955899	MACS_peak_32	163.65
chr1	956032	957309	MACS_peak_33	251
chr1	968012	968838	MACS_peak_34	180.15
chr1	975629	976738	MACS_peak_35	211.91
chr1	998786	1000281	MACS_peak_36	390.77
chr1	1005596	1006334	MACS_peak_37	60.57
chr1	1013917	1016656	MACS_peak_38	534.1
chr1	1051027	1052324	MACS_peak_39	873.85
chr1	1057238	1058199	MACS_peak_40	130.38
chr1	1092338	1093739	MACS_peak_41	545.9
chr1	1165652	1168085	MACS_peak_42	626.14
chr1	1182707	1183523	MACS_peak_43	68.04
chr1	1183820	1185245	MACS_peak_44	157.22
chr1	1185267	1186161	MACS_peak_45	80.81
chr1	1195756	1197295	MACS_peak_46	635.77
chr1	1199857	1201064	MACS_peak_47	228.89
chr1	1207288	1210163	MACS_peak_48	516.26
chr1	1217199	1218891	MACS_peak_49	228.96
chr1	1225263	1226138	MACS_peak_50	130.59
chr1	1226437	1227825	MACS_peak_51	122.52
chr1	1233938	1235124	MACS_peak_52	112.91
chr1	1240498	1242369	MACS_peak_53	358.49
chr1	1242528	1244975	MACS_peak_54	305.15
chr1	1245002	1246283	MACS_peak_55	129.45
chr1	1246527	1247211	MACS_peak_56	61.04
chr1	1253402	1254338	MACS_peak_57	66.19
chr1	1259449	1260995	MACS_peak_58	292.46
chr1	1272788	1273509	MACS_peak_59	78.9
chr1	1278651	1279270	MACS_peak_60	52.13
chr1	1279279	1280556	MACS_peak_61	141.39
chr1	1282917	1284037	MACS_peak_62	120.89
chr1	1287827	1288995	MACS_peak_63	98.76
chr1	1295615	1296633	MACS_peak_64	140.75
chr1	1297231	1298091	MACS_peak_65	68.66
chr1	1306742	1308123	MACS_peak_66	239.33
chr1	1309541	1311539	MACS_peak_67	911.31
chr1	1333087	1334159	MACS_peak_68	109.73
chr1	1334254	1336555	MACS_peak_69	1121.4
chr1	1337093	1338110	MACS_peak_70	116.65
chr1	1341610	1343660	MACS_peak_71	257.57
chr1	1364850	1366170	MACS_peak_72	88.58
chr1	1368570	1369639	MACS_peak_73	99.01
chr1	1370675	1371532	MACS_peak_74	58.95
chr1	1376015	1377013	MACS_peak_75	96.22
chr1	1406529	1408594	MACS_peak_76	562.91
chr1	1430022	1430652	MACS_peak_77	56.23
chr1	1440213	1441488	MACS_peak_78	184.29
chr1	1446143	1448911	MACS_peak_79	743.18
chr1	1471997	1472862	MACS_peak_80	68.15
chr1	1475446	1476398	MACS_peak_81	96.09
chr1	1478417	1479510	MACS_peak_82	118.53
chr1	1486887	1487674	MACS_peak_83	60.73
chr1	1489846	1491234	MACS_peak_84	323.18
chr1	1509788	1511186	MACS_peak_85	263.74
chr1	1549456	1552455	MACS_peak_86	760.34
chr1	1555263	1556085	MACS_peak_87	89.28
chr1	1590027	1591479	MACS_peak_88	690.45
chr1	1617393	1618271	MACS_peak_89	77.22
chr1	1622824	1625525	MACS_peak_90	1401.3
chr1	1643313	1644033	MACS_peak_91	52.24
chr1	1655247	1656768	MACS_peak_92	731.55
chr1	1656827	1657608	MACS_peak_93	51.46
chr1	1676163	1678821	MACS_peak_94	817.25
chr1	1708836	1710122	MACS_peak_95	249.34
chr1	1711565	1712711	MACS_peak_96	123.36
chr1	1713812	1715611	MACS_peak_97	316.21
chr1	1789497	1791370	MACS_peak_98	852.33
chr1	1800052	1800780	MACS_peak_99	61.62
chr1	1820920	1821743	MACS_peak_100	77.96
chr1	1822088	1824290	MACS_peak_101	451.66
chr1	1837293	1839214	MACS_peak_102	472.27
chr1	1839220	1841455	MACS_peak_103	525.36
chr1	1845503	1846185	MACS_peak_104	56
chr1	1849462	1850084	MACS_peak_105	51.82
chr1	1850208	1852655	MACS_peak_106	483.14
chr1	1870966	1871498	MACS_peak_107	50.86
chr1	1875136	1876078	MACS_peak_108	70.58
chr1	1891075	1892111	MACS_peak_109	102.84
chr1	1976119	1978580	MACS_peak_110	201.2
chr1	2063387	2065631	MACS_peak_111	662.48
chr1	2070988	2071923	MACS_peak_112	187.87
chr1	2079865	2080910	MACS_peak_113	283.99
chr1	2105295	2106427	MACS_peak_114	167.9
chr1	2120408	2122487	MACS_peak_115	630.93
chr1	2125182	2127624	MACS_peak_116	942.74
chr1	2130225	2131622	MACS_peak_117	1592.82
chr1	2134833	2137828	MACS_peak_118	708.29
chr1	2138597	2141126	MACS_peak_119	768.76
chr1	2143414	2146740	MACS_peak_120	1229.67
chr1	2158711	2159857	MACS_peak_121	307.5
chr1	2160245	2162189	MACS_peak_122	184.05
chr1	2162311	2166649	MACS_peak_123	2171.94
chr1	2169418	2170215	MACS_peak_124	70.07
chr1	2177248	2178653	MACS_peak_125	615.14
chr1	2187075	2188073	MACS_peak_126	101.79
chr1	2189603	2190503	MACS_peak_127	114.46
chr1	2200876	2202095	MACS_peak_128	98.57
chr1	2207425	2208226	MACS_peak_129	54.44
chr1	2209275	2211601	MACS_peak_130	1140.59
chr1	2220856	2223317	MACS_peak_131	1261.2
chr1	2225337	2226111	MACS_peak_132	107.76
chr1	2226746	2227625	MACS_peak_133	61.77
chr1	2230159	2233771	MACS_peak_134	2018.22
chr1	2242448	2243730	MACS_peak_135	202.56
chr1	2244330	2247062	MACS_peak_136	592.76
chr1	2247468	2248951	MACS_peak_137	122.75
chr1	2266271	2266998	MACS_peak_138	51.58
chr1	2312750	2314713	MACS_peak_139	516.44
chr1	2321641	2324351	MACS_peak_140	597.19
chr1	2336733	2338733	MACS_peak_141	397.74
chr1	2339544	2340704	MACS_peak_142	110.43
chr1	2342769	2346999	MACS_peak_143	1113.83
chr1	2361263	2362100	MACS_peak_144	55.96
chr1	2371402	2372407	MACS_peak_145	112.36
chr1	2382692	2384863	MACS_peak_146	1176.69
chr1	2390940	2391994	MACS_peak_147	141.73
chr1	2399233	2399984	MACS_peak_148	64.43
chr1	2438236	2439008	MACS_peak_149	67.46
chr1	2455783	2458840	MACS_peak_150	816.57
chr1	2465892	2466944	MACS_peak_151	112.19
chr1	2475500	2482254	MACS_peak_152	1948.24
chr1	2483048	2483685	MACS_peak_153	50.3
chr1	2485061	2488325	MACS_peak_154	741.16
chr1	2499062	2499804	MACS_peak_155	55.09
chr1	2507765	2508835	MACS_peak_156	121.47
chr1	2509409	2510417	MACS_peak_157	216.78
chr1	2512749	2513525	MACS_peak_158	72.39
chr1	2516469	2519905	MACS_peak_159	1301.05
chr1	2524168	2524804	MACS_peak_160	55.59
chr1	2525148	2526193	MACS_peak_161	175.32
chr1	2542208	2542906	MACS_peak_162	54.38
chr1	2572886	2575744	MACS_peak_163	350.72
chr1	2583244	2594562	MACS_peak_164	3100
chr1	2594597	2614900	MACS_peak_165	3100
chr1	2615051	2616723	MACS_peak_166	251.04
chr1	2616821	2618885	MACS_peak_167	197.53
chr1	2618966	2624066	MACS_peak_168	978.87
chr1	2624497	2625450	MACS_peak_169	90.43
chr1	2626126	2630961	MACS_peak_170	1066.38
chr1	3081960	3082636	MACS_peak_171	61.91
chr1	3229374	3230153	MACS_peak_172	94.84
chr1	3326643	3327379	MACS_peak_173	60.78
chr1	3340621	3341782	MACS_peak_174	133.06
chr1	3369340	3370485	MACS_peak_175	165.91
chr1	3374649	3375191	MACS_peak_176	55.22
chr1	3387911	3388940	MACS_peak_177	92.69
chr1	3398789	3400074	MACS_peak_178	117.92
chr1	3407449	3408664	MACS_peak_179	200.32
chr1	3418165	3419839	MACS_peak_180	177.5
chr1	3420122	3421943	MACS_peak_181	1634.99
chr1	3446454	3448616	MACS_peak_182	423.77
chr1	3456251	3457352	MACS_peak_183	213.37
chr1	3459364	3460620	MACS_peak_184	156.03
chr1	3481650	3482571	MACS_peak_185	77.87
chr1	3504095	3504945	MACS_peak_186	59.61
chr1	3506573	3507986	MACS_peak_187	417.77
chr1	3527772	3528925	MACS_peak_188	177.52
chr1	3529551	3530990	MACS_peak_189	342.29
chr1	3531619	3532433	MACS_peak_190	73.55
chr1	3535014	3536633	MACS_peak_191	612.15
chr1	3537361	3538477	MACS_peak_192	190.17
chr1	3540536	3542719	MACS_peak_193	597.98
chr1	3566178	3567228	MACS_peak_194	148.57
chr1	3582703	3583650	MACS_peak_195	126.2
chr1	3585909	3586504	MACS_peak_196	54.7
chr1	3588110	3588923	MACS_peak_197	58.2
chr1	3611807	3612855	MACS_peak_198	107.01
chr1	3634258	3635007	MACS_peak_199	54.42
chr1	3636366	3637192	MACS_peak_200	52.2
chr1	3643615	3644301	MACS_peak_201	50.54
chr1	3663334	3664431	MACS_peak_202	141.75
chr1	3688263	3689636	MACS_peak_203	214.09
chr1	3689669	3690754	MACS_peak_204	102.63
chr1	3691465	3692799	MACS_peak_205	151.51
chr1	3712592	3713782	MACS_peak_206	352.22
chr1	3717659	3718672	MACS_peak_207	100
chr1	3773219	3774496	MACS_peak_208	347.44
chr1	3815859	3818997	MACS_peak_209	2088.63
chr1	3819710	3820573	MACS_peak_210	78.87
chr1	3827163	3827926	MACS_peak_211	53.1
chr1	4712400	4713368	MACS_peak_212	83.37
chr1	5731931	5732946	MACS_peak_213	83.61
chr1	5916400	5916941	MACS_peak_214	66.9
chr1	6021343	6022336	MACS_peak_215	125.84
chr1	6034887	6035958	MACS_peak_216	104.26
chr1	6043066	6043966	MACS_peak_217	102.55
chr1	6051889	6053761	MACS_peak_218	963.25
chr1	6072763	6073528	MACS_peak_219	52.92
chr1	6093839	6095214	MACS_peak_220	207.28
chr1	6101132	6101993	MACS_peak_221	84.57
chr1	6112518	6113628	MACS_peak_222	122.15
chr1	6118277	6119515	MACS_peak_223	524.73
chr1	6119743	6120701	MACS_peak_224	95.37
chr1	6129861	6131234	MACS_peak_225	233.96
chr1	6168608	6169704	MACS_peak_226	214.29
chr1	6175924	6177027	MACS_peak_227	256.2
chr1	6187420	6188550	MACS_peak_228	208.13
chr1	6207007	6208184	MACS_peak_229	92.61
chr1	6208235	6209186	MACS_peak_230	79.93
chr1	6221237	6222243	MACS_peak_231	118.09
chr1	6227440	6228203	MACS_peak_232	53.1
chr1	6231388	6232196	MACS_peak_233	74.22
chr1	6243648	6244477	MACS_peak_234	66.69
chr1	6258741	6260424	MACS_peak_235	861.3
chr1	6264660	6266644	MACS_peak_236	451.5
chr1	6268764	6270322	MACS_peak_237	211.24
chr1	6294459	6296682	MACS_peak_238	228.78
chr1	6302826	6303679	MACS_peak_239	59.33
chr1	6304820	6305943	MACS_peak_240	150.35
chr1	6305948	6307572	MACS_peak_241	271.99
chr1	6317152	6318424	MACS_peak_242	348.59
chr1	6319602	6320536	MACS_peak_243	81.76
chr1	6322112	6323274	MACS_peak_244	89.03
chr1	6360111	6360957	MACS_peak_245	80.8
chr1	6375846	6376609	MACS_peak_246	53.1
chr1	6377132	6378234	MACS_peak_247	159.73
chr1	6403185	6404379	MACS_peak_248	238.3
chr1	6407772	6409696	MACS_peak_249	679.66
chr1	6418530	6420475	MACS_peak_250	292.04
chr1	6422875	6423773	MACS_peak_251	312.36
chr1	6428740	6429686	MACS_peak_252	171.97
chr1	6445288	6446577	MACS_peak_253	449.59
chr1	6451769	6454598	MACS_peak_254	799.41
chr1	6456810	6457633	MACS_peak_255	57.25
chr1	6462655	6463625	MACS_peak_256	63.04
chr1	6464468	6465308	MACS_peak_257	50.98
chr1	6472667	6473581	MACS_peak_258	184.74
chr1	6474026	6475189	MACS_peak_259	156.95
chr1	6476398	6477619	MACS_peak_260	131.17
chr1	6478891	6481317	MACS_peak_261	721.91
chr1	6481469	6484779	MACS_peak_262	1969.3
chr1	6496761	6498893	MACS_peak_263	288.92
chr1	6500124	6501083	MACS_peak_264	73.94
chr1	6504911	6506720	MACS_peak_265	242.93
chr1	6508955	6509605	MACS_peak_266	70.5
chr1	6515384	6516204	MACS_peak_267	62.5
chr1	6522345	6523250	MACS_peak_268	96.15
chr1	6535263	6536396	MACS_peak_269	214.51
chr1	6543973	6547479	MACS_peak_270	1315.27
chr1	6548277	6554054	MACS_peak_271	3100
chr1	6554260	6555126	MACS_peak_272	68.05
chr1	6555562	6557014	MACS_peak_273	208.2
chr1	6557073	6558244	MACS_peak_274	174.7
chr1	6561618	6562863	MACS_peak_275	139.69
chr1	6583412	6584322	MACS_peak_276	107.12
chr1	6604459	6608001	MACS_peak_277	1129.35
chr1	6614081	6615188	MACS_peak_278	165.35
chr1	6639311	6641475	MACS_peak_279	1066.54
chr1	6647800	6648987	MACS_peak_280	81.61
chr1	6660472	6664959	MACS_peak_281	2250.4
chr1	6672433	6674322	MACS_peak_282	883.44
chr1	6684656	6686465	MACS_peak_283	355.95
chr1	6694467	6695269	MACS_peak_284	103.76
chr1	6761477	6762430	MACS_peak_285	95.97
chr1	6779787	6780528	MACS_peak_286	50.28
chr1	6803469	6804550	MACS_peak_287	231.37
chr1	6844084	6846698	MACS_peak_288	2002.79
chr1	6855248	6856824	MACS_peak_289	624.67
chr1	6863264	6864159	MACS_peak_290	80.7
chr1	6879508	6880188	MACS_peak_291	56.21
chr1	6919768	6921128	MACS_peak_292	292.2
chr1	6949696	6950662	MACS_peak_293	63.41
chr1	6995209	6996266	MACS_peak_294	135.16
chr1	7051086	7051851	MACS_peak_295	57.86
chr1	7106124	7106868	MACS_peak_296	50.01
chr1	7130021	7131106	MACS_peak_297	125.38
chr1	7267726	7268433	MACS_peak_298	53.49
chr1	7307687	7308545	MACS_peak_299	68.86
chr1	7325418	7326466	MACS_peak_300	267.91
chr1	7358326	7360703	MACS_peak_301	1575.08
chr1	7433840	7434617	MACS_peak_302	56.69
chr1	7439090	7440364	MACS_peak_303	355.94
chr1	7448269	7450596	MACS_peak_304	847.04
chr1	7461570	7462670	MACS_peak_305	383.44
chr1	7484102	7485358	MACS_peak_306	276.54
chr1	7530630	7532078	MACS_peak_307	911.28
chr1	7608995	7610391	MACS_peak_308	299.57
chr1	7611845	7613269	MACS_peak_309	591.47
chr1	7698017	7698660	MACS_peak_310	54.85
chr1	7727289	7728421	MACS_peak_311	207.78
chr1	7729141	7730283	MACS_peak_312	112.54
chr1	7739907	7740774	MACS_peak_313	67.95
chr1	7764146	7765211	MACS_peak_314	256.69
chr1	7786353	7787344	MACS_peak_315	97.04
chr1	7804446	7805757	MACS_peak_316	546.55
chr1	7830676	7832518	MACS_peak_317	269.53
chr1	7843100	7844723	MACS_peak_318	892.35
chr1	7980374	7981213	MACS_peak_319	92.91
chr1	8002102	8002814	MACS_peak_320	53.01
chr1	8013884	8014760	MACS_peak_321	156.87
chr1	8020818	8022517	MACS_peak_322	1126.86
chr1	8035017	8036052	MACS_peak_323	170.33
chr1	8042146	8042963	MACS_peak_324	57.82
chr1	8064447	8066032	MACS_peak_325	1114.93
chr1	8074647	8075918	MACS_peak_326	252.12
chr1	8079829	8080797	MACS_peak_327	111.3
chr1	8085810	8089048	MACS_peak_328	768.93
chr1	8093063	8093725	MACS_peak_329	63.48
chr1	8100518	8101409	MACS_peak_330	374.59
chr1	8107535	8108662	MACS_peak_331	125.78
chr1	8120843	8122878	MACS_peak_332	1083.91
chr1	8136901	8138968	MACS_peak_333	666.49
chr1	8142735	8144629	MACS_peak_334	293.66
chr1	8149424	8151843	MACS_peak_335	1577.57
chr1	8154251	8155797	MACS_peak_336	481.41
chr1	8156023	8158312	MACS_peak_337	1190.81
chr1	8177037	8177615	MACS_peak_338	62.2
chr1	8180468	8183503	MACS_peak_339	2235.48
chr1	8193181	8195266	MACS_peak_340	753.43
chr1	8196864	8198733	MACS_peak_341	1117.46
chr1	8215448	8216221	MACS_peak_342	72.73
chr1	8229372	8230564	MACS_peak_343	158.95
chr1	8241706	8243803	MACS_peak_344	1185.03
chr1	8254040	8255505	MACS_peak_345	429.08
chr1	8257288	8258706	MACS_peak_346	602.16
chr1	8271156	8272947	MACS_peak_347	879.67
chr1	8284546	8285375	MACS_peak_348	71.91
chr1	8297694	8299581	MACS_peak_349	698.46
chr1	8301391	8302450	MACS_peak_350	128.85
chr1	8318931	8320337	MACS_peak_351	189.91
chr1	8374044	8375180	MACS_peak_352	302.04
chr1	8377788	8378630	MACS_peak_353	65.37
chr1	8408828	8409657	MACS_peak_354	66.69
chr1	8411446	8412489	MACS_peak_355	125.03
chr1	8433297	8435388	MACS_peak_356	263.98
chr1	8443857	8444928	MACS_peak_357	191.11
chr1	8454359	8455881	MACS_peak_358	703.79
chr1	8456171	8458709	MACS_peak_359	992.57
chr1	8468870	8469882	MACS_peak_360	89.21
chr1	8471615	8473078	MACS_peak_361	597.24
chr1	8481948	8484988	MACS_peak_362	385.93
chr1	8498777	8499645	MACS_peak_363	83.76
chr1	8516156	8517197	MACS_peak_364	113.57
chr1	8522981	8524180	MACS_peak_365	183.23
chr1	8585466	8586603	MACS_peak_366	220.75
chr1	8600343	8601545	MACS_peak_367	127.82
chr1	8631130	8632257	MACS_peak_368	266.06
chr1	8658033	8658782	MACS_peak_369	105.16
chr1	8660056	8661078	MACS_peak_370	235.89
chr1	8663071	8663882	MACS_peak_371	84.93
chr1	8686197	8687186	MACS_peak_372	220.54
chr1	8707312	8708358	MACS_peak_373	124.63
chr1	8720204	8721331	MACS_peak_374	359.82
chr1	8721450	8722464	MACS_peak_375	208.44
chr1	8739062	8739991	MACS_peak_376	128.81
chr1	8746668	8747895	MACS_peak_377	246.24
chr1	8760875	8762656	MACS_peak_378	390.06
chr1	8762851	8764144	MACS_peak_379	578.93
chr1	8771820	8773540	MACS_peak_380	1556.88
chr1	8799860	8800960	MACS_peak_381	560.9
chr1	8826830	8827781	MACS_peak_382	157.64
chr1	8872768	8873907	MACS_peak_383	193
chr1	8876032	8878823	MACS_peak_384	800.59
chr1	8882294	8883451	MACS_peak_385	401.54
chr1	8885757	8886642	MACS_peak_386	87.3
chr1	8908442	8909654	MACS_peak_387	479.89
chr1	8917399	8920130	MACS_peak_388	1532.84
chr1	8926340	8927052	MACS_peak_389	53.01
chr1	8931022	8932165	MACS_peak_390	71.25
chr1	8933267	8934692	MACS_peak_391	832.19
chr1	8936369	8940820	MACS_peak_392	1125.59
chr1	8959518	8960582	MACS_peak_393	335.08
chr1	8963509	8964609	MACS_peak_394	302.49
chr1	9001571	9002678	MACS_peak_395	226.36
chr1	9006912	9007966	MACS_peak_396	194.1
chr1	9022582	9023662	MACS_peak_397	150.4
chr1	9036102	9037106	MACS_peak_398	118.35
chr1	9043393	9044242	MACS_peak_399	69.79
chr1	9045806	9047133	MACS_peak_400	1024.71
chr1	9047644	9048804	MACS_peak_401	163.65
chr1	9064900	9065807	MACS_peak_402	172.01
chr1	9071736	9072541	MACS_peak_403	97.32
chr1	9078065	9079138	MACS_peak_404	190.77
chr1	9126965	9127734	MACS_peak_405	341.27
chr1	9137961	9139335	MACS_peak_406	247.35
chr1	9161362	9162243	MACS_peak_407	93.41
chr1	9170473	9171526	MACS_peak_408	187.43
chr1	9188046	9190261	MACS_peak_409	544.66
chr1	9201990	9202946	MACS_peak_410	107.01
chr1	9204330	9204976	MACS_peak_411	54.53
chr1	9205024	9206049	MACS_peak_412	115.61
chr1	9206528	9207516	MACS_peak_413	164.81
chr1	9222697	9226006	MACS_peak_414	1191.9
chr1	9226276	9227358	MACS_peak_415	396.83
chr1	9239922	9242950	MACS_peak_416	769.19
chr1	9255922	9257379	MACS_peak_417	323.79
chr1	9258329	9259280	MACS_peak_418	85.23
chr1	9261284	9262964	MACS_peak_419	309.83
chr1	9270263	9272432	MACS_peak_420	2298.75
chr1	9293068	9293826	MACS_peak_421	53.57
chr1	9293869	9295623	MACS_peak_422	608.45
chr1	9299377	9300632	MACS_peak_423	360.43
chr1	9309737	9310697	MACS_peak_424	84.24
chr1	9326699	9327965	MACS_peak_425	239.05
chr1	9334922	9336317	MACS_peak_426	382.57
chr1	9340048	9341643	MACS_peak_427	707.3
chr1	9349793	9350911	MACS_peak_428	109.82
chr1	9351477	9353362	MACS_peak_429	362.9
chr1	9353443	9355898	MACS_peak_430	1070.82
chr1	9360294	9361232	MACS_peak_431	81.32
chr1	9362120	9364040	MACS_peak_432	1376.49
chr1	9377587	9378402	MACS_peak_433	84.45
chr1	9421625	9422454	MACS_peak_434	77.27
chr1	9431437	9432399	MACS_peak_435	196.97
chr1	9436368	9437442	MACS_peak_436	277.46
chr1	9444467	9445473	MACS_peak_437	112.23
chr1	9457463	9463474	MACS_peak_438	3100
chr1	9472834	9474525	MACS_peak_439	260.99
chr1	9488626	9489751	MACS_peak_440	570.84
chr1	9498299	9499292	MACS_peak_441	108.1
chr1	9501525	9502511	MACS_peak_442	97.63
chr1	9515701	9516476	MACS_peak_443	95.37
chr1	9532732	9533849	MACS_peak_444	447.02
chr1	9550838	9551809	MACS_peak_445	88.39
chr1	9598807	9600589	MACS_peak_446	626
chr1	9621370	9622278	MACS_peak_447	79.27
chr1	9648233	9650801	MACS_peak_448	361.99
chr1	9652215	9652802	MACS_peak_449	61.11
chr1	9652973	9654306	MACS_peak_450	397.31
chr1	9675256	9676343	MACS_peak_451	107.93
chr1	9686694	9687908	MACS_peak_452	132.06
chr1	9747188	9748621	MACS_peak_453	179.91
chr1	9748945	9749787	MACS_peak_454	81.26
chr1	9760019	9761083	MACS_peak_455	264.43
chr1	9778758	9779923	MACS_peak_456	208.82
chr1	9784678	9785723	MACS_peak_457	188.83
chr1	9813167	9813933	MACS_peak_458	96.6
chr1	9826613	9827389	MACS_peak_459	72.39
chr1	9882639	9883640	MACS_peak_460	143.28
chr1	9883715	9884672	MACS_peak_461	95.49
chr1	9884962	9886297	MACS_peak_462	311.93
chr1	9895581	9896609	MACS_peak_463	103.8
chr1	9925100	9926577	MACS_peak_464	426.19
chr1	9927154	9928251	MACS_peak_465	154.16
chr1	9934661	9935624	MACS_peak_466	106.12
chr1	9941573	9942549	MACS_peak_467	82.51
chr1	9949947	9951832	MACS_peak_468	518.81
chr1	9952341	9953806	MACS_peak_469	389.83
chr1	9969682	9971551	MACS_peak_470	1817.93
chr1	10002261	10003972	MACS_peak_471	926.69
chr1	10010055	10011084	MACS_peak_472	191.65
chr1	10038195	10039006	MACS_peak_473	79.34
chr1	10050628	10051784	MACS_peak_474	312.98
chr1	10092126	10095031	MACS_peak_475	1304.49
chr1	10115639	10116283	MACS_peak_476	60.07
chr1	10133856	10135192	MACS_peak_477	304.32
chr1	10167975	10169068	MACS_peak_478	194.1
chr1	10269501	10272446	MACS_peak_479	1741.19
chr1	10290334	10291363	MACS_peak_480	115.09
chr1	10312352	10313266	MACS_peak_481	78.62
chr1	10397869	10398686	MACS_peak_482	62.8
chr1	10399449	10400451	MACS_peak_483	203.61
chr1	10437183	10438260	MACS_peak_484	157.17
chr1	10440409	10441316	MACS_peak_485	101.65
chr1	10458296	10460290	MACS_peak_486	1374.75
chr1	10463344	10464361	MACS_peak_487	200.8
chr1	10475016	10476138	MACS_peak_488	445.54
chr1	10487811	10488769	MACS_peak_489	118.57
chr1	10489484	10491579	MACS_peak_490	571.57
chr1	10518136	10519864	MACS_peak_491	217.63
chr1	10531838	10533112	MACS_peak_492	505.09
chr1	10534433	10535983	MACS_peak_493	284.82
chr1	10554291	10555529	MACS_peak_494	230.24
chr1	10567235	10568150	MACS_peak_495	73.3
chr1	10570083	10572005	MACS_peak_496	1274.21
chr1	10582344	10583020	MACS_peak_497	51.5
chr1	10588022	10589449	MACS_peak_498	573.02
chr1	10600395	10601115	MACS_peak_499	62.47
chr1	10635375	10636327	MACS_peak_500	119.39
chr1	10706063	10707003	MACS_peak_501	109.08
chr1	10739567	10740448	MACS_peak_502	87.77
chr1	10754398	10755247	MACS_peak_503	59.7
chr1	10815742	10816577	MACS_peak_504	76.6
chr1	10856318	10857083	MACS_peak_505	62.96
chr1	10926654	10927766	MACS_peak_506	89.03
chr1	10969852	10970532	MACS_peak_507	90.27
chr1	11020817	11021678	MACS_peak_508	90.17
chr1	11046454	11047199	MACS_peak_509	54.8
chr1	11071575	11073588	MACS_peak_510	360.56
chr1	11097392	11098293	MACS_peak_511	114.32
chr1	11098599	11099386	MACS_peak_512	60.73
chr1	11112690	11114611	MACS_peak_513	203.75
chr1	11118773	11121457	MACS_peak_514	632.14
chr1	11158900	11160616	MACS_peak_515	289.94
chr1	11193974	11194882	MACS_peak_516	125.64
chr1	11198724	11199664	MACS_peak_517	91.94
chr1	11207163	11208239	MACS_peak_518	284.7
chr1	11218186	11219470	MACS_peak_519	377.28
chr1	11296835	11297721	MACS_peak_520	128.92
chr1	11301489	11302375	MACS_peak_521	116.42
chr1	11322069	11323460	MACS_peak_522	1141.69
chr1	11327392	11328501	MACS_peak_523	300.43
chr1	11332349	11334231	MACS_peak_524	804.59
chr1	11341752	11342571	MACS_peak_525	83.97
chr1	11397319	11398201	MACS_peak_526	76.78
chr1	11518605	11519804	MACS_peak_527	382.26
chr1	11538307	11539573	MACS_peak_528	131.29
chr1	11539975	11540852	MACS_peak_529	57.13
chr1	11582241	11583311	MACS_peak_530	139.44
chr1	11654807	11655978	MACS_peak_531	187.71
chr1	11658122	11659085	MACS_peak_532	111.95
chr1	11702046	11703236	MACS_peak_533	147.02
chr1	11705414	11706555	MACS_peak_534	234.12
chr1	11709829	11711263	MACS_peak_535	292.21
chr1	11723909	11725269	MACS_peak_536	142.42
chr1	11740460	11742277	MACS_peak_537	390.15
chr1	11752396	11754179	MACS_peak_538	634.15
chr1	11771029	11771727	MACS_peak_539	76.02
chr1	11779181	11780260	MACS_peak_540	203.44
chr1	11790113	11791175	MACS_peak_541	110.95
chr1	11795559	11797804	MACS_peak_542	583.8
chr1	11806079	11806645	MACS_peak_543	57.99
chr1	11844947	11846021	MACS_peak_544	177.16
chr1	11847535	11848170	MACS_peak_545	55.7
chr1	11850324	11851768	MACS_peak_546	466.65
chr1	11857130	11858690	MACS_peak_547	1422.39
chr1	11862553	11864376	MACS_peak_548	943.07
chr1	11864842	11867353	MACS_peak_549	1649.32
chr1	11881355	11882082	MACS_peak_550	163.39
chr1	11898511	11899357	MACS_peak_551	80.8
chr1	11953739	11954703	MACS_peak_552	117.76
chr1	11966953	11970789	MACS_peak_553	3100
chr1	11986062	11987142	MACS_peak_554	120.18
chr1	11990668	11991959	MACS_peak_555	399.65
chr1	11994047	11995735	MACS_peak_556	731.61
chr1	12020472	12021432	MACS_peak_557	95.14
chr1	12039396	12040914	MACS_peak_558	1368.04
chr1	12045618	12046465	MACS_peak_559	59.89
chr1	12078732	12080686	MACS_peak_560	1321.07
chr1	12090759	12091908	MACS_peak_561	134.64
chr1	12111727	12112775	MACS_peak_562	181.52
chr1	12127631	12128575	MACS_peak_563	126.63
chr1	12185052	12186268	MACS_peak_564	143.5
chr1	12192626	12193769	MACS_peak_565	323.82
chr1	12203281	12204339	MACS_peak_566	361.31
chr1	12206906	12207832	MACS_peak_567	62.26
chr1	12212995	12214233	MACS_peak_568	463.74
chr1	12221110	12222776	MACS_peak_569	982.06
chr1	12228219	12229345	MACS_peak_570	195.2
chr1	12237766	12240022	MACS_peak_571	893.34
chr1	12243928	12245028	MACS_peak_572	256.82
chr1	12268566	12269749	MACS_peak_573	179.27
chr1	12289469	12290478	MACS_peak_574	129.69
chr1	12290595	12291786	MACS_peak_575	197.65
chr1	12356479	12357354	MACS_peak_576	94.15
chr1	12457852	12458640	MACS_peak_577	60.63
chr1	12465199	12466387	MACS_peak_578	283.1
chr1	12467031	12468122	MACS_peak_579	167.86
chr1	12493178	12496712	MACS_peak_580	1875.47
chr1	12497012	12497542	MACS_peak_581	51.08
chr1	12514328	12515993	MACS_peak_582	362.29
chr1	12516361	12517545	MACS_peak_583	172.7
chr1	12537625	12539332	MACS_peak_584	664.27
chr1	12540338	12541598	MACS_peak_585	730.69
chr1	12561215	12562493	MACS_peak_586	461.03
chr1	12569942	12571029	MACS_peak_587	175.03
chr1	12609426	12610645	MACS_peak_588	377.21
chr1	12655519	12657141	MACS_peak_589	356.33
chr1	12661196	12665132	MACS_peak_590	1801.93
chr1	12675686	12676797	MACS_peak_591	184.33
chr1	12677567	12680593	MACS_peak_592	1492.88
chr1	12696028	12697381	MACS_peak_593	416.49
chr1	14075086	14076449	MACS_peak_594	358.85
chr1	14093374	14094056	MACS_peak_595	72.28
chr1	14804527	14805312	MACS_peak_596	159.37
chr1	15334025	15336054	MACS_peak_597	571.34
chr1	15372727	15373496	MACS_peak_598	155.28
chr1	15416935	15417492	MACS_peak_599	70.76
chr1	15454787	15455736	MACS_peak_600	192.32
chr1	15478681	15481480	MACS_peak_601	961.53
chr1	15493773	15494540	MACS_peak_602	73.41
chr1	15494598	15495754	MACS_peak_603	487.97
chr1	15503283	15506440	MACS_peak_604	1951.4
chr1	15514622	15515941	MACS_peak_605	216.3
chr1	15526478	15527874	MACS_peak_606	382.34
chr1	15544569	15545849	MACS_peak_607	771.58
chr1	15550142	15550887	MACS_peak_608	54.8
chr1	15586629	15588749	MACS_peak_609	1533.89
chr1	15598634	15599670	MACS_peak_610	157.09
chr1	15649594	15650847	MACS_peak_611	168.71
chr1	15654826	15656147	MACS_peak_612	256.9
chr1	15663058	15665331	MACS_peak_613	2741.96
chr1	15666501	15667426	MACS_peak_614	72.28
chr1	15668140	15669299	MACS_peak_615	139.24
chr1	15678431	15679720	MACS_peak_616	544.46
chr1	15683134	15684047	MACS_peak_617	112.68
chr1	15694232	15695210	MACS_peak_618	72.05
chr1	15733220	15734373	MACS_peak_619	190.66
chr1	15735716	15736822	MACS_peak_620	226.55
chr1	15736933	15740611	MACS_peak_621	774.43
chr1	15742035	15746317	MACS_peak_622	2458.09
chr1	15752570	15754184	MACS_peak_623	119.47
chr1	15757329	15760519	MACS_peak_624	496.3
chr1	15820287	15821148	MACS_peak_625	73.76
chr1	15827805	15828492	MACS_peak_626	50.44
chr1	15837014	15837653	MACS_peak_627	50.1
chr1	15850191	15854177	MACS_peak_628	1758.63
chr1	15897968	15898974	MACS_peak_629	100.83
chr1	15929589	15930686	MACS_peak_630	250.04
chr1	15942842	15945310	MACS_peak_631	943.81
chr1	15946497	15947269	MACS_peak_632	296.43
chr1	15967077	15967706	MACS_peak_633	56.34
chr1	16004666	16005835	MACS_peak_634	333.44
chr1	16011178	16012007	MACS_peak_635	66.69
chr1	16018305	16019569	MACS_peak_636	327.2
chr1	16029420	16030581	MACS_peak_637	176.26
chr1	16065204	16066825	MACS_peak_638	178.47
chr1	16067218	16069215	MACS_peak_639	405.41
chr1	16073426	16077130	MACS_peak_640	1946.4
chr1	16082430	16088861	MACS_peak_641	3100
chr1	16088865	16090223	MACS_peak_642	109.93
chr1	16090363	16091504	MACS_peak_643	107.14
chr1	16091660	16092872	MACS_peak_644	214.26
chr1	16111794	16115678	MACS_peak_645	842.21
chr1	16118251	16119306	MACS_peak_646	222.03
chr1	16121074	16124708	MACS_peak_647	2392.18
chr1	16125144	16128396	MACS_peak_648	1609.72
chr1	16160473	16163217	MACS_peak_649	1423.59
chr1	16173487	16174786	MACS_peak_650	422.06
chr1	16175249	16177030	MACS_peak_651	472.73
chr1	16212223	16213579	MACS_peak_652	524.42
chr1	16249604	16250415	MACS_peak_653	108.62
chr1	16263779	16264981	MACS_peak_654	341.41
chr1	16265441	16266515	MACS_peak_655	285.15
chr1	16275475	16281070	MACS_peak_656	3100
chr1	16283796	16285417	MACS_peak_657	393.58
chr1	16292432	16293327	MACS_peak_658	133.93
chr1	16301452	16303169	MACS_peak_659	337.93
chr1	16320596	16321668	MACS_peak_660	218.78
chr1	16334196	16335104	MACS_peak_661	74.02
chr1	16335162	16336143	MACS_peak_662	139.96
chr1	16359008	16360063	MACS_peak_663	200.83
chr1	16368799	16369793	MACS_peak_664	85.85
chr1	16374801	16375762	MACS_peak_665	100.64
chr1	16382151	16383329	MACS_peak_666	193.16
chr1	16383559	16384211	MACS_peak_667	64.63
chr1	16394377	16395609	MACS_peak_668	135.55
chr1	16400035	16400713	MACS_peak_669	67.15
chr1	16402077	16403499	MACS_peak_670	219.3
chr1	16405071	16406627	MACS_peak_671	263.37
chr1	16408573	16409477	MACS_peak_672	74.44
chr1	16415250	16416157	MACS_peak_673	138.5
chr1	16433036	16434160	MACS_peak_674	109.11
chr1	16448641	16449832	MACS_peak_675	129.2
chr1	16461445	16462012	MACS_peak_676	52.39
chr1	16464918	16469272	MACS_peak_677	3054.63
chr1	16469365	16474208	MACS_peak_678	3100
chr1	16476388	16483961	MACS_peak_679	2291.34
chr1	16490513	16491495	MACS_peak_680	408.64
chr1	16494158	16494795	MACS_peak_681	55.48
chr1	16499148	16501165	MACS_peak_682	1186.55
chr1	16501901	16503398	MACS_peak_683	527.32
chr1	16504983	16505651	MACS_peak_684	52.29
chr1	16507640	16509608	MACS_peak_685	2166.71
chr1	16513794	16514957	MACS_peak_686	375.13
chr1	16515161	16516361	MACS_peak_687	202.82
chr1	16532286	16534123	MACS_peak_688	864.16
chr1	16534599	16535517	MACS_peak_689	83.52
chr1	16542267	16544523	MACS_peak_690	815.96
chr1	16562459	16564384	MACS_peak_691	383.59
chr1	16570569	16571301	MACS_peak_692	66.49
chr1	16574572	16576760	MACS_peak_693	1237.32
chr1	16584811	16585722	MACS_peak_694	63.65
chr1	16592702	16593521	MACS_peak_695	326.03
chr1	16597051	16597935	MACS_peak_696	98.78
chr1	16675043	16675949	MACS_peak_697	79.49
chr1	16678128	16679792	MACS_peak_698	460.77
chr1	16693011	16695530	MACS_peak_699	1250.29
chr1	16697827	16699019	MACS_peak_700	304.9
chr1	16701418	16703171	MACS_peak_701	902.18
chr1	16710234	16710922	MACS_peak_702	66
chr1	16712520	16713698	MACS_peak_703	167.27
chr1	16722667	16723825	MACS_peak_704	170.3
chr1	16766445	16768311	MACS_peak_705	563.03
chr1	16804550	16805561	MACS_peak_706	141.79
chr1	16824256	16824817	MACS_peak_707	53.06
chr1	16825063	16826643	MACS_peak_708	342.88
chr1	16833071	16833871	MACS_peak_709	69.74
chr1	16838731	16843392	MACS_peak_710	3100
chr1	16846640	16848748	MACS_peak_711	730.24
chr1	16855925	16856831	MACS_peak_712	74.23
chr1	16857383	16863143	MACS_peak_713	3100
chr1	16863227	16863699	MACS_peak_714	52.29
chr1	16871817	16872754	MACS_peak_715	246.56
chr1	16873820	16874763	MACS_peak_716	86.12
chr1	16885907	16887073	MACS_peak_717	109.73
chr1	16890794	16894121	MACS_peak_718	526.5
chr1	16906754	16908004	MACS_peak_719	95.38
chr1	16908483	16909118	MACS_peak_720	55.7
chr1	16917260	16919113	MACS_peak_721	397.51
chr1	16919847	16921060	MACS_peak_722	174.65
chr1	16923265	16924274	MACS_peak_723	84.24
chr1	16927794	16928434	MACS_peak_724	55.16
chr1	16928569	16930127	MACS_peak_725	169.16
chr1	16933686	16935398	MACS_peak_726	219.89
chr1	16936995	16942174	MACS_peak_727	2879.47
chr1	16942784	16944378	MACS_peak_728	142.48
chr1	16945089	16954510	MACS_peak_729	2622.34
chr1	16954655	16960513	MACS_peak_730	1014.79
chr1	16962813	16964214	MACS_peak_731	143.04
chr1	16964381	16966503	MACS_peak_732	424.24
chr1	16966900	16968010	MACS_peak_733	122.15
chr1	16968108	16976991	MACS_peak_734	2705.88
chr1	16980237	16980811	MACS_peak_735	51.63
chr1	16982633	16984881	MACS_peak_736	401.2
chr1	16991364	16994861	MACS_peak_737	3100
chr1	16997092	16998575	MACS_peak_738	222.62
chr1	16999046	17000270	MACS_peak_739	148.38
chr1	17001141	17002131	MACS_peak_740	86.29
chr1	17004193	17005050	MACS_peak_741	139.94
chr1	17006979	17007886	MACS_peak_742	79.38
chr1	17007951	17008701	MACS_peak_743	54.32
chr1	17016811	17019055	MACS_peak_744	322.53
chr1	17020034	17022035	MACS_peak_745	252.29
chr1	17022656	17025735	MACS_peak_746	436.34
chr1	17026588	17027715	MACS_peak_747	125.78
chr1	17027735	17031937	MACS_peak_748	1120.24
chr1	17032350	17034390	MACS_peak_749	246.86
chr1	17034588	17039314	MACS_peak_750	764.62
chr1	17039543	17042486	MACS_peak_751	357.03
chr1	17042849	17045206	MACS_peak_752	311.9
chr1	17046323	17048305	MACS_peak_753	190.63
chr1	17050293	17050984	MACS_peak_754	50.06
chr1	17051465	17052469	MACS_peak_755	90.09
chr1	17053255	17054867	MACS_peak_756	308.28
chr1	17054872	17055635	MACS_peak_757	79.44
chr1	17059934	17061605	MACS_peak_758	189.49
chr1	17062296	17063313	MACS_peak_759	99.53
chr1	17065666	17069478	MACS_peak_760	3100
chr1	17074728	17075620	MACS_peak_761	103.59
chr1	17075730	17077769	MACS_peak_762	477.14
chr1	17081754	17082547	MACS_peak_763	55.18
chr1	17083572	17088708	MACS_peak_764	829.01
chr1	17091759	17092814	MACS_peak_765	79.52
chr1	17096450	17097534	MACS_peak_766	119.67
chr1	17098530	17099653	MACS_peak_767	103.74
chr1	17104734	17105387	MACS_peak_768	53.81
chr1	17107258	17108176	MACS_peak_769	78.19
chr1	17185406	17187159	MACS_peak_770	220.2
chr1	17188011	17189224	MACS_peak_771	227.81
chr1	17197473	17203723	MACS_peak_772	3100
chr1	17203746	17204905	MACS_peak_773	121.74
chr1	17214540	17216631	MACS_peak_774	785.85
chr1	17221320	17224123	MACS_peak_775	3100
chr1	17229360	17233322	MACS_peak_776	2165.41
chr1	17239860	17241730	MACS_peak_777	530.19
chr1	17247852	17248989	MACS_peak_778	167.14
chr1	17257964	17258494	MACS_peak_779	68.38
chr1	17277751	17278766	MACS_peak_780	166.99
chr1	17279769	17281025	MACS_peak_781	162.11
chr1	17286918	17288181	MACS_peak_782	186.13
chr1	17293358	17294582	MACS_peak_783	239.75
chr1	17298073	17298894	MACS_peak_784	57.44
chr1	17307153	17308543	MACS_peak_785	133.19
chr1	17310783	17311910	MACS_peak_786	461.53
chr1	17330027	17330888	MACS_peak_787	79.1
chr1	17336621	17339104	MACS_peak_788	653.36
chr1	17342522	17343384	MACS_peak_789	90.05
chr1	17348562	17349762	MACS_peak_790	483.44
chr1	17350136	17350977	MACS_peak_791	104.44
chr1	17353726	17354625	MACS_peak_792	133.31
chr1	17354803	17355787	MACS_peak_793	480.15
chr1	17359076	17360083	MACS_peak_794	181.81
chr1	17370863	17371827	MACS_peak_795	210.96
chr1	17379762	17381235	MACS_peak_796	1186.86
chr1	17385712	17386961	MACS_peak_797	242.15
chr1	17389126	17390635	MACS_peak_798	120
chr1	17445682	17446651	MACS_peak_799	105.36
chr1	17448544	17450156	MACS_peak_800	274.02
chr1	17451908	17452980	MACS_peak_801	170.89
chr1	17454301	17455902	MACS_peak_802	1047.54
chr1	17487555	17488464	MACS_peak_803	95.65
chr1	17534233	17535238	MACS_peak_804	100.95
chr1	17559209	17561067	MACS_peak_805	977.62
chr1	17563225	17564265	MACS_peak_806	254.49
chr1	17565611	17566679	MACS_peak_807	127.63
chr1	17576801	17577733	MACS_peak_808	87.37
chr1	17577872	17579025	MACS_peak_809	369.51
chr1	17600403	17601289	MACS_peak_810	81.7
chr1	17615679	17616516	MACS_peak_811	65.88
chr1	17662307	17663034	MACS_peak_812	56.57
chr1	17674659	17675482	MACS_peak_813	77.96
chr1	17721910	17722787	MACS_peak_814	260.5
chr1	17732394	17733386	MACS_peak_815	191.39
chr1	17764553	17765566	MACS_peak_816	141.49
chr1	17765765	17766726	MACS_peak_817	112.21
chr1	17820408	17821452	MACS_peak_818	113.19
chr1	17828494	17829452	MACS_peak_819	143.46
chr1	17866386	17867563	MACS_peak_820	167.42
chr1	17871452	17872486	MACS_peak_821	108.71
chr1	17877834	17878997	MACS_peak_822	251.41
chr1	17880151	17881343	MACS_peak_823	231.63
chr1	17979970	17981027	MACS_peak_824	141.3
chr1	17987707	17988754	MACS_peak_825	90.7
chr1	17991232	17991881	MACS_peak_826	64.98
chr1	18022571	18023533	MACS_peak_827	73.64
chr1	18901769	18902493	MACS_peak_828	56.87
chr1	18904558	18905206	MACS_peak_829	65.1
chr1	18923643	18924398	MACS_peak_830	80.42
chr1	18944729	18945672	MACS_peak_831	97.17
chr1	19146814	19147890	MACS_peak_832	114.92
chr1	19201246	19202446	MACS_peak_833	310.78
chr1	19210298	19211285	MACS_peak_834	103.13
chr1	19228552	19230095	MACS_peak_835	864.65
chr1	19233180	19235449	MACS_peak_836	525.68
chr1	19239148	19240550	MACS_peak_837	1031.94
chr1	19247350	19251934	MACS_peak_838	843.63
chr1	19252272	19255165	MACS_peak_839	3100
chr1	19268055	19269021	MACS_peak_840	161.8
chr1	19271130	19272340	MACS_peak_841	89.28
chr1	19274772	19278303	MACS_peak_842	605.66
chr1	19280640	19282436	MACS_peak_843	423.86
chr1	19282721	19284209	MACS_peak_844	431.48
chr1	19298503	19300388	MACS_peak_845	656.7
chr1	19300860	19301595	MACS_peak_846	66.16
chr1	19336217	19337143	MACS_peak_847	99.26
chr1	19337145	19338511	MACS_peak_848	538.82
chr1	19407146	19410607	MACS_peak_849	1531.1
chr1	19422484	19423215	MACS_peak_850	51.21
chr1	19482980	19483855	MACS_peak_851	163.9
chr1	19489693	19490335	MACS_peak_852	60.29
chr1	19506188	19507001	MACS_peak_853	53.35
chr1	19529318	19530642	MACS_peak_854	202.38
chr1	19534930	19537891	MACS_peak_855	738.25
chr1	19543845	19544781	MACS_peak_856	81.54
chr1	19567592	19568429	MACS_peak_857	60.84
chr1	19577503	19579448	MACS_peak_858	331.63
chr1	19635454	19636363	MACS_peak_859	90.03
chr1	19637223	19640289	MACS_peak_860	656.86
chr1	19641428	19642598	MACS_peak_861	250.03
chr1	19667887	19668445	MACS_peak_862	53.39
chr1	19710489	19711468	MACS_peak_863	121.72
chr1	19712424	19713423	MACS_peak_864	125.01
chr1	19755836	19757415	MACS_peak_865	497.44
chr1	19762307	19763843	MACS_peak_866	172
chr1	19764256	19765297	MACS_peak_867	125.3
chr1	19766586	19767466	MACS_peak_868	198.55
chr1	19772161	19773008	MACS_peak_869	75.27
chr1	19774779	19776199	MACS_peak_870	287.76
chr1	19777020	19778172	MACS_peak_871	436.83
chr1	19778373	19779206	MACS_peak_872	66.28
chr1	19783041	19784113	MACS_peak_873	170.89
chr1	19794497	19796624	MACS_peak_874	725.11
chr1	19802668	19804216	MACS_peak_875	1049.72
chr1	19804308	19804943	MACS_peak_876	72.37
chr1	19810307	19813032	MACS_peak_877	848.99
chr1	19813906	19814901	MACS_peak_878	137.88
chr1	19828364	19829703	MACS_peak_879	609.25
chr1	19830834	19832232	MACS_peak_880	495.5
chr1	19835106	19836147	MACS_peak_881	365.88
chr1	19922704	19924511	MACS_peak_882	459.22
chr1	19969661	19971159	MACS_peak_883	165.26
chr1	19971660	19973165	MACS_peak_884	232.1
chr1	19977384	19979349	MACS_peak_885	276.17
chr1	19979620	19980983	MACS_peak_886	277.27
chr1	19985771	19986997	MACS_peak_887	433.15
chr1	19987867	19988615	MACS_peak_888	75.62
chr1	20030627	20031727	MACS_peak_889	179.51
chr1	20041623	20042813	MACS_peak_890	352.22
chr1	20076808	20077755	MACS_peak_891	178.68
chr1	20084738	20085328	MACS_peak_892	55.25
chr1	20088547	20089328	MACS_peak_893	77.3
chr1	20091275	20092976	MACS_peak_894	709.81
chr1	20111844	20112823	MACS_peak_895	71.96
chr1	20126395	20126984	MACS_peak_896	66.58
chr1	20137646	20138428	MACS_peak_897	94.43
chr1	20208225	20209873	MACS_peak_898	472.42
chr1	20215896	20216844	MACS_peak_899	65.06
chr1	20244298	20245240	MACS_peak_900	75.67
chr1	20252990	20253709	MACS_peak_901	57.37
chr1	20275046	20276282	MACS_peak_902	672.51
chr1	20384770	20385443	MACS_peak_903	123.89
chr1	20390019	20391280	MACS_peak_904	173.77
chr1	20407294	20408201	MACS_peak_905	84.76
chr1	20427061	20428116	MACS_peak_906	160.57
chr1	20436658	20437791	MACS_peak_907	540.39
chr1	20450660	20451744	MACS_peak_908	156.11
chr1	20478280	20479516	MACS_peak_909	273.25
chr1	20490982	20491980	MACS_peak_910	119.15
chr1	20693425	20694240	MACS_peak_911	58.01
chr1	20732655	20733337	MACS_peak_912	78.03
chr1	20737270	20738393	MACS_peak_913	312.8
chr1	20753089	20754261	MACS_peak_914	474.32
chr1	20810116	20811503	MACS_peak_915	133.54
chr1	20811686	20813338	MACS_peak_916	203.97
chr1	20819852	20823295	MACS_peak_917	3100
chr1	20833796	20835190	MACS_peak_918	314.56
chr1	20848666	20849627	MACS_peak_919	84.13
chr1	20856512	20857527	MACS_peak_920	187.25
chr1	20878547	20879225	MACS_peak_921	51.31
chr1	20901510	20902563	MACS_peak_922	208.19
chr1	20904293	20905285	MACS_peak_923	144.64
chr1	20915371	20916985	MACS_peak_924	287.21
chr1	20927161	20928680	MACS_peak_925	186.14
chr1	20930526	20931457	MACS_peak_926	87.48
chr1	20940078	20940984	MACS_peak_927	285.55
chr1	20966279	20966968	MACS_peak_928	55.29
chr1	20987095	20989009	MACS_peak_929	1420.34
chr1	21022449	21024084	MACS_peak_930	887.94
chr1	21028909	21029639	MACS_peak_931	56.27
chr1	21033342	21034129	MACS_peak_932	65.87
chr1	21041375	21042183	MACS_peak_933	63.7
chr1	21051234	21052387	MACS_peak_934	210.93
chr1	21058224	21060565	MACS_peak_935	1470.32
chr1	21065293	21066340	MACS_peak_936	142.75
chr1	21112438	21114975	MACS_peak_937	734.76
chr1	21173874	21175372	MACS_peak_938	390.1
chr1	21348365	21349541	MACS_peak_939	499.53
chr1	21391347	21392257	MACS_peak_940	89.91
chr1	21398860	21399926	MACS_peak_941	271.59
chr1	21403180	21404302	MACS_peak_942	628.64
chr1	21417203	21418371	MACS_peak_943	458.08
chr1	21424054	21424974	MACS_peak_944	117.76
chr1	21441466	21442068	MACS_peak_945	53.93
chr1	21475621	21477028	MACS_peak_946	570.25
chr1	21477057	21477740	MACS_peak_947	77.9
chr1	21501574	21502592	MACS_peak_948	110.71
chr1	21502934	21504238	MACS_peak_949	296.14
chr1	21518506	21519510	MACS_peak_950	112.49
chr1	21521205	21522373	MACS_peak_951	287.36
chr1	21542717	21545114	MACS_peak_952	281.95
chr1	21545230	21546057	MACS_peak_953	72.13
chr1	21558310	21559125	MACS_peak_954	63
chr1	21578386	21579384	MACS_peak_955	197.29
chr1	21581341	21582437	MACS_peak_956	186.83
chr1	21587298	21590003	MACS_peak_957	1353.14
chr1	21591094	21591930	MACS_peak_958	130.21
chr1	21592103	21593427	MACS_peak_959	249.37
chr1	21595206	21596082	MACS_peak_960	52.53
chr1	21596208	21597317	MACS_peak_961	269.86
chr1	21603289	21608121	MACS_peak_962	3100
chr1	21615637	21617540	MACS_peak_963	394.92
chr1	21620546	21622210	MACS_peak_964	452.96
chr1	21625525	21626990	MACS_peak_965	99.26
chr1	21628332	21630614	MACS_peak_966	733.89
chr1	21633463	21634756	MACS_peak_967	175.31
chr1	21638680	21640405	MACS_peak_968	439.17
chr1	21647315	21648339	MACS_peak_969	133.69
chr1	21648488	21653038	MACS_peak_970	2054.71
chr1	21656750	21657708	MACS_peak_971	143.46
chr1	21660184	21662974	MACS_peak_972	1549.12
chr1	21663908	21665895	MACS_peak_973	1449.35
chr1	21668648	21672871	MACS_peak_974	861.98
chr1	21688517	21689104	MACS_peak_975	50.25
chr1	21694392	21695808	MACS_peak_976	674.99
chr1	21696816	21697872	MACS_peak_977	173.5
chr1	21724195	21724921	MACS_peak_978	51.67
chr1	21766167	21767039	MACS_peak_979	269.76
chr1	21780270	21780931	MACS_peak_980	74.88
chr1	21817021	21817935	MACS_peak_981	89.45
chr1	21835134	21836055	MACS_peak_982	67.63
chr1	21861029	21862007	MACS_peak_983	93.03
chr1	21894506	21895482	MACS_peak_984	77.32
chr1	21900275	21901833	MACS_peak_985	586.71
chr1	21912922	21914026	MACS_peak_986	248.62
chr1	21920685	21922709	MACS_peak_987	243.05
chr1	21933817	21935210	MACS_peak_988	627.95
chr1	21974105	21975090	MACS_peak_989	86.84
chr1	21985411	21986347	MACS_peak_990	81.54
chr1	21995813	21996979	MACS_peak_991	93.75
chr1	21999707	22000669	MACS_peak_992	84.02
chr1	22034228	22034959	MACS_peak_993	56.17
chr1	22089852	22092357	MACS_peak_994	1406.42
chr1	22106326	22110988	MACS_peak_995	2090.69
chr1	22118002	22118924	MACS_peak_996	117.48
chr1	22127486	22128225	MACS_peak_997	50.47
chr1	22138064	22139820	MACS_peak_998	351.79
chr1	22141188	22144277	MACS_peak_999	1033.7
chr1	22144654	22147117	MACS_peak_1000	404.75
chr1	22147223	22150180	MACS_peak_1001	416.88
chr1	22152237	22152972	MACS_peak_1002	71.59
chr1	22153285	22155963	MACS_peak_1003	268.91
chr1	22156390	22161654	MACS_peak_1004	847.49
chr1	22162787	22163775	MACS_peak_1005	114.56
chr1	22164722	22166955	MACS_peak_1006	330.64
chr1	22166997	22171416	MACS_peak_1007	663.69
chr1	22172057	22173238	MACS_peak_1008	124.72
chr1	22173406	22175927	MACS_peak_1009	428.43
chr1	22176223	22177419	MACS_peak_1010	106.34
chr1	22177660	22185427	MACS_peak_1011	1226.45
chr1	22185999	22187672	MACS_peak_1012	183.4
chr1	22188066	22189295	MACS_peak_1013	153.72
chr1	22189667	22191209	MACS_peak_1014	219.92
chr1	22191588	22194566	MACS_peak_1015	334.43
chr1	22195714	22199572	MACS_peak_1016	1075.39
chr1	22200060	22203570	MACS_peak_1017	503.84
chr1	22203999	22207807	MACS_peak_1018	540.81
chr1	22208012	22213567	MACS_peak_1019	781.46
chr1	22213959	22215955	MACS_peak_1020	265.31
chr1	22215963	22218317	MACS_peak_1021	324.84
chr1	22218560	22245032	MACS_peak_1022	3100
chr1	22245087	22267088	MACS_peak_1023	3100
chr1	22267192	22267855	MACS_peak_1024	52.79
chr1	22269046	22271718	MACS_peak_1025	1022.61
chr1	22282944	22283928	MACS_peak_1026	251.47
chr1	22284479	22285566	MACS_peak_1027	208.94
chr1	22287756	22289124	MACS_peak_1028	228.11
chr1	22289989	22291057	MACS_peak_1029	271.15
chr1	22292472	22293401	MACS_peak_1030	71.88
chr1	22298866	22302048	MACS_peak_1031	3100
chr1	22306756	22307676	MACS_peak_1032	94.32
chr1	22315732	22316810	MACS_peak_1033	114.67
chr1	22322650	22323234	MACS_peak_1034	50.56
chr1	22323536	22326890	MACS_peak_1035	2493.99
chr1	22331039	22332658	MACS_peak_1036	432.2
chr1	22345029	22346446	MACS_peak_1037	1182.17
chr1	22350545	22353094	MACS_peak_1038	2621.89
chr1	22357810	22358738	MACS_peak_1039	161.49
chr1	22365803	22367169	MACS_peak_1040	462.31
chr1	22378515	22380646	MACS_peak_1041	699.18
chr1	22415916	22416812	MACS_peak_1042	153.45
chr1	22418369	22419477	MACS_peak_1043	285.24
chr1	22437217	22438968	MACS_peak_1044	179.31
chr1	22440194	22442383	MACS_peak_1045	1564.8
chr1	22458168	22460438	MACS_peak_1046	761.79
chr1	22599851	22601303	MACS_peak_1047	514.39
chr1	22602000	22603001	MACS_peak_1048	176.04
chr1	22643531	22644458	MACS_peak_1049	67.05
chr1	22652524	22653393	MACS_peak_1050	72.91
chr1	22668321	22669076	MACS_peak_1051	74.8
chr1	22674527	22675605	MACS_peak_1052	268.97
chr1	22738621	22739950	MACS_peak_1053	398.28
chr1	22742628	22743759	MACS_peak_1054	174.51
chr1	22746659	22747668	MACS_peak_1055	209.4
chr1	22754817	22755758	MACS_peak_1056	120.92
chr1	22777877	22779577	MACS_peak_1057	623.35
chr1	22814117	22815319	MACS_peak_1058	216
chr1	22826891	22827543	MACS_peak_1059	113.91
chr1	22856534	22857363	MACS_peak_1060	106.09
chr1	22968050	22969286	MACS_peak_1061	177.51
chr1	22992007	22992796	MACS_peak_1062	124.63
chr1	22999953	23000581	MACS_peak_1063	51.21
chr1	23003958	23004922	MACS_peak_1064	78.56
chr1	23015795	23016500	MACS_peak_1065	86.83
chr1	23028833	23030124	MACS_peak_1066	352
chr1	23030624	23031717	MACS_peak_1067	174.06
chr1	23038639	23040092	MACS_peak_1068	310.04
chr1	23061281	23062277	MACS_peak_1069	107.72
chr1	23064762	23067020	MACS_peak_1070	498.45
chr1	23068507	23069506	MACS_peak_1071	125.01
chr1	23071900	23074844	MACS_peak_1072	1790.46
chr1	23076171	23077779	MACS_peak_1073	685.34
chr1	23080394	23081203	MACS_peak_1074	183.54
chr1	23081431	23082971	MACS_peak_1075	350.97
chr1	23097240	23097831	MACS_peak_1076	60.64
chr1	23102374	23103222	MACS_peak_1077	50.31
chr1	23106837	23107757	MACS_peak_1078	100.01
chr1	23135163	23135906	MACS_peak_1079	76.21
chr1	23152176	23152963	MACS_peak_1080	76.6
chr1	23157882	23159443	MACS_peak_1081	1260.87
chr1	23176868	23177905	MACS_peak_1082	97.21
chr1	23180934	23181513	MACS_peak_1083	56.49
chr1	23188122	23189179	MACS_peak_1084	135.16
chr1	23202912	23204160	MACS_peak_1085	228.45
chr1	23206100	23207304	MACS_peak_1086	302.27
chr1	23214830	23216310	MACS_peak_1087	465.61
chr1	23218418	23219454	MACS_peak_1088	114.2
chr1	23248824	23249722	MACS_peak_1089	69.91
chr1	23256498	23257357	MACS_peak_1090	79.32
chr1	23301874	23303795	MACS_peak_1091	581.58
chr1	23345300	23347784	MACS_peak_1092	540.53
chr1	23395511	23396624	MACS_peak_1093	239.54
chr1	23424923	23425828	MACS_peak_1094	101.91
chr1	23426325	23427447	MACS_peak_1095	209.56
chr1	23427831	23430687	MACS_peak_1096	1412.37
chr1	23440076	23441498	MACS_peak_1097	212.82
chr1	23446141	23446927	MACS_peak_1098	55.84
chr1	23453198	23453982	MACS_peak_1099	61.02
chr1	23455792	23457153	MACS_peak_1100	522.97
chr1	23458116	23459257	MACS_peak_1101	270.58
chr1	23475343	23476286	MACS_peak_1102	114.61
chr1	23480603	23481369	MACS_peak_1103	84.78
chr1	23494416	23496983	MACS_peak_1104	1062.63
chr1	23503462	23506048	MACS_peak_1105	819.27
chr1	23510569	23511693	MACS_peak_1106	98.25
chr1	23514969	23516165	MACS_peak_1107	296.43
chr1	23522875	23524280	MACS_peak_1108	781.94
chr1	23524472	23525504	MACS_peak_1109	286.98
chr1	23536729	23537353	MACS_peak_1110	73.79
chr1	23538190	23538992	MACS_peak_1111	135.72
chr1	23540904	23542613	MACS_peak_1112	258.14
chr1	23550785	23552377	MACS_peak_1113	1309.44
chr1	23572434	23573450	MACS_peak_1114	99.64
chr1	23599725	23600709	MACS_peak_1115	165.48
chr1	23609140	23610936	MACS_peak_1116	185.11
chr1	23616847	23618908	MACS_peak_1117	829.29
chr1	23629890	23630702	MACS_peak_1118	63.3
chr1	23669293	23672192	MACS_peak_1119	1848.09
chr1	23693878	23697333	MACS_peak_1120	3102.98
chr1	23697489	23698240	MACS_peak_1121	59.25
chr1	23703388	23704732	MACS_peak_1122	476.62
chr1	23710892	23711846	MACS_peak_1123	107.26
chr1	23719688	23721277	MACS_peak_1124	225.47
chr1	23728493	23731035	MACS_peak_1125	897.33
chr1	23737842	23738639	MACS_peak_1126	80.99
chr1	23748551	23749434	MACS_peak_1127	87.54
chr1	23796486	23798078	MACS_peak_1128	875.16
chr1	23805291	23805962	MACS_peak_1129	52
chr1	23810306	23811731	MACS_peak_1130	841.9
chr1	23823238	23824336	MACS_peak_1131	129.57
chr1	23854224	23855709	MACS_peak_1132	385.33
chr1	23857331	23858480	MACS_peak_1133	171.69
chr1	23865796	23866973	MACS_peak_1134	315.95
chr1	23870543	23871984	MACS_peak_1135	249.31
chr1	23880034	23886954	MACS_peak_1136	3100
chr1	23887840	23889618	MACS_peak_1137	987.82
chr1	23903399	23904597	MACS_peak_1138	216.71
chr1	23960689	23962400	MACS_peak_1139	232.4
chr1	23963499	23964588	MACS_peak_1140	142.88
chr1	23977632	23978370	MACS_peak_1141	119.7
chr1	23983868	23984778	MACS_peak_1142	73.82
chr1	24017667	24019433	MACS_peak_1143	673.04
chr1	24069163	24071887	MACS_peak_1144	447.63
chr1	24077357	24078253	MACS_peak_1145	80.59
chr1	24083070	24083741	MACS_peak_1146	57.14
chr1	24098275	24099300	MACS_peak_1147	104.16
chr1	24104175	24105459	MACS_peak_1148	249.71
chr1	24106046	24106967	MACS_peak_1149	136.34
chr1	24116066	24120591	MACS_peak_1150	1556.4
chr1	24121181	24121799	MACS_peak_1151	52.24
chr1	24123243	24127918	MACS_peak_1152	1786.34
chr1	24135946	24136811	MACS_peak_1153	73.33
chr1	24151360	24152385	MACS_peak_1154	171.98
chr1	24164591	24165434	MACS_peak_1155	104.17
chr1	24194344	24195412	MACS_peak_1156	205.43
chr1	24243107	24243901	MACS_peak_1157	60.03
chr1	24277705	24278883	MACS_peak_1158	206.57
chr1	24281267	24282358	MACS_peak_1159	167.86
chr1	24284999	24287334	MACS_peak_1160	1736.13
chr1	24306347	24307843	MACS_peak_1161	453.51
chr1	24310567	24311774	MACS_peak_1162	264.47
chr1	24334180	24334788	MACS_peak_1163	64.24
chr1	24335414	24336642	MACS_peak_1164	501.32
chr1	24344863	24346175	MACS_peak_1165	1010.8
chr1	24348879	24349789	MACS_peak_1166	84.42
chr1	24372713	24373189	MACS_peak_1167	51.81
chr1	24374607	24375569	MACS_peak_1168	124.08
chr1	24396966	24398071	MACS_peak_1169	241.12
chr1	24432369	24433015	MACS_peak_1170	54.53
chr1	24433750	24436291	MACS_peak_1171	1567.54
chr1	24436999	24439729	MACS_peak_1172	1270.97
chr1	24450533	24451519	MACS_peak_1173	81.45
chr1	24452142	24453192	MACS_peak_1174	101.19
chr1	24475870	24477428	MACS_peak_1175	811.72
chr1	24516292	24517255	MACS_peak_1176	83.91
chr1	24518262	24519015	MACS_peak_1177	64.22
chr1	24525502	24526202	MACS_peak_1178	81.56
chr1	24528130	24529182	MACS_peak_1179	362.92
chr1	24538474	24539114	MACS_peak_1180	55.16
chr1	24592718	24593456	MACS_peak_1181	65.83
chr1	24609978	24611085	MACS_peak_1182	270.29
chr1	24616026	24617089	MACS_peak_1183	472.45
chr1	24620521	24622177	MACS_peak_1184	454.81
chr1	24689184	24690086	MACS_peak_1185	79.93
chr1	24691554	24692346	MACS_peak_1186	81.58
chr1	24710231	24711939	MACS_peak_1187	604.19
chr1	24715605	24717029	MACS_peak_1188	415.11
chr1	24717432	24721156	MACS_peak_1189	1156.18
chr1	24726253	24727198	MACS_peak_1190	120.36
chr1	24735583	24736584	MACS_peak_1191	456.27
chr1	24736957	24737996	MACS_peak_1192	131.59
chr1	24738137	24739116	MACS_peak_1193	98.46
chr1	24739628	24740764	MACS_peak_1194	249.5
chr1	24741576	24743893	MACS_peak_1195	774.2
chr1	24788378	24789005	MACS_peak_1196	51.31
chr1	24828518	24829939	MACS_peak_1197	323.76
chr1	24867404	24867910	MACS_peak_1198	53.87
chr1	24885442	24886254	MACS_peak_1199	63.3
chr1	24961311	24962366	MACS_peak_1200	129.39
chr1	24968126	24970923	MACS_peak_1201	1556.09
chr1	25009655	25011008	MACS_peak_1202	961.33
chr1	25014685	25015863	MACS_peak_1203	241.32
chr1	25021613	25022715	MACS_peak_1204	302.03
chr1	25030871	25032829	MACS_peak_1205	1380.21
chr1	25034006	25034953	MACS_peak_1206	126.2
chr1	25036266	25037154	MACS_peak_1207	92.55
chr1	25046127	25047557	MACS_peak_1208	1516.09
chr1	25050632	25052689	MACS_peak_1209	3144.02
chr1	25056909	25057625	MACS_peak_1210	62.89
chr1	25068667	25069578	MACS_peak_1211	106.99
chr1	25070901	25072400	MACS_peak_1212	1477.11
chr1	25072547	25073827	MACS_peak_1213	158.76
chr1	25080378	25081596	MACS_peak_1214	641.15
chr1	25091718	25092940	MACS_peak_1215	219.33
chr1	25096175	25097345	MACS_peak_1216	250.03
chr1	25131707	25132829	MACS_peak_1217	361.1
chr1	25156911	25157772	MACS_peak_1218	68.56
chr1	25173958	25175711	MACS_peak_1219	642.5
chr1	25190592	25191363	MACS_peak_1220	67.57
chr1	25224382	25225288	MACS_peak_1221	54.59
chr1	25235671	25236748	MACS_peak_1222	144.6
chr1	25349028	25349766	MACS_peak_1223	60.57
chr1	25421226	25422064	MACS_peak_1224	129.9
chr1	25427639	25428639	MACS_peak_1225	162.83
chr1	25558271	25560280	MACS_peak_1226	749.29
chr1	25565704	25567199	MACS_peak_1227	834.63
chr1	25573074	25574893	MACS_peak_1228	770.85
chr1	25580056	25581003	MACS_peak_1229	158.3
chr1	25585932	25587079	MACS_peak_1230	247.32
chr1	25592868	25594955	MACS_peak_1231	542.4
chr1	25616265	25617182	MACS_peak_1232	83.63
chr1	25620158	25621611	MACS_peak_1233	1081.21
chr1	25646525	25647716	MACS_peak_1234	442.87
chr1	25655024	25655864	MACS_peak_1235	76.04
chr1	25656050	25657231	MACS_peak_1236	462.95
chr1	25663116	25666004	MACS_peak_1237	996
chr1	25687373	25688384	MACS_peak_1238	253.18
chr1	25697647	25698884	MACS_peak_1239	107.15
chr1	25722589	25723408	MACS_peak_1240	57.63
chr1	25724687	25726004	MACS_peak_1241	1146.23
chr1	25729119	25730043	MACS_peak_1242	82.86
chr1	25756237	25758317	MACS_peak_1243	1058.48
chr1	25761326	25762039	MACS_peak_1244	52.91
chr1	25768301	25769244	MACS_peak_1245	145.8
chr1	25788232	25789012	MACS_peak_1246	83.04
chr1	25794413	25795088	MACS_peak_1247	62.03
chr1	25795194	25796395	MACS_peak_1248	406.44
chr1	25827485	25828267	MACS_peak_1249	56.21
chr1	25849953	25850658	MACS_peak_1250	53.69
chr1	25858574	25859771	MACS_peak_1251	244.82
chr1	25869573	25871863	MACS_peak_1252	272.6
chr1	25875547	25878011	MACS_peak_1253	1402.64
chr1	25882602	25883882	MACS_peak_1254	202.89
chr1	25886211	25887360	MACS_peak_1255	152.78
chr1	25895077	25896234	MACS_peak_1256	116.34
chr1	25898973	25899803	MACS_peak_1257	56.61
chr1	25942457	25943547	MACS_peak_1258	168.01
chr1	25968979	25969835	MACS_peak_1259	114.54
chr1	26021197	26023027	MACS_peak_1260	439.1
chr1	26034536	26035302	MACS_peak_1261	108.93
chr1	26070578	26071159	MACS_peak_1262	50.88
chr1	26124172	26125097	MACS_peak_1263	72.28
chr1	26125895	26128002	MACS_peak_1264	298.97
chr1	26130463	26131377	MACS_peak_1265	100.76
chr1	26131395	26133197	MACS_peak_1266	499.03
chr1	26136906	26138008	MACS_peak_1267	185.83
chr1	26145520	26148135	MACS_peak_1268	724.09
chr1	26174653	26175605	MACS_peak_1269	228.14
chr1	26185478	26186636	MACS_peak_1270	267.05
chr1	26187559	26188365	MACS_peak_1271	109.34
chr1	26196386	26196956	MACS_peak_1272	52.06
chr1	26201111	26202696	MACS_peak_1273	341.89
chr1	26221460	26223504	MACS_peak_1274	529
chr1	26231207	26233663	MACS_peak_1275	659.53
chr1	26238149	26239527	MACS_peak_1276	274.43
chr1	26244376	26245006	MACS_peak_1277	51
chr1	26284693	26285625	MACS_peak_1278	141.06
chr1	26323244	26325385	MACS_peak_1279	1130.73
chr1	26361053	26363808	MACS_peak_1280	1244.62
chr1	26420814	26421906	MACS_peak_1281	142.46
chr1	26423814	26425052	MACS_peak_1282	380.55
chr1	26428308	26431918	MACS_peak_1283	1169.14
chr1	26436999	26439396	MACS_peak_1284	382.55
chr1	26449478	26450482	MACS_peak_1285	149.19
chr1	26453532	26454428	MACS_peak_1286	75.28
chr1	26471298	26472281	MACS_peak_1287	121.18
chr1	26482201	26483917	MACS_peak_1288	359.47
chr1	26484544	26486330	MACS_peak_1289	175.06
chr1	26486917	26488618	MACS_peak_1290	168.5
chr1	26495841	26496994	MACS_peak_1291	283.03
chr1	26551564	26552370	MACS_peak_1292	128.46
chr1	26559994	26561939	MACS_peak_1293	1146.36
chr1	26600894	26603567	MACS_peak_1294	2334.91
chr1	26604308	26612934	MACS_peak_1295	3100
chr1	26613533	26614235	MACS_peak_1296	64.42
chr1	26614705	26615586	MACS_peak_1297	99.16
chr1	26632544	26633722	MACS_peak_1298	507.8
chr1	26647655	26648696	MACS_peak_1299	189.53
chr1	26676936	26677955	MACS_peak_1300	214.64
chr1	26690021	26690922	MACS_peak_1301	96.64
chr1	26701482	26702185	MACS_peak_1302	105.72
chr1	26704195	26705371	MACS_peak_1303	293.19
chr1	26717903	26718581	MACS_peak_1304	103.14
chr1	26730864	26732396	MACS_peak_1305	254.03
chr1	26743285	26744139	MACS_peak_1306	127.41
chr1	26758023	26759402	MACS_peak_1307	578.75
chr1	26797511	26800207	MACS_peak_1308	736.47
chr1	26809075	26809836	MACS_peak_1309	85.41
chr1	26826367	26828154	MACS_peak_1310	396.15
chr1	26856238	26857169	MACS_peak_1311	110.26
chr1	26857323	26858133	MACS_peak_1312	79.45
chr1	26867877	26869069	MACS_peak_1313	152.81
chr1	26946486	26948556	MACS_peak_1314	897.25
chr1	27003770	27004621	MACS_peak_1315	175.32
chr1	27018587	27020312	MACS_peak_1316	1382.94
chr1	27021517	27023059	MACS_peak_1317	515.23
chr1	27024052	27025385	MACS_peak_1318	397.31
chr1	27031863	27033018	MACS_peak_1319	231.48
chr1	27049389	27050866	MACS_peak_1320	1728.57
chr1	27052199	27053026	MACS_peak_1321	66.9
chr1	27070089	27072222	MACS_peak_1322	1973.47
chr1	27078765	27079598	MACS_peak_1323	82.31
chr1	27094934	27095860	MACS_peak_1324	99.26
chr1	27097309	27099999	MACS_peak_1325	1130.91
chr1	27110314	27111294	MACS_peak_1326	146.48
chr1	27112200	27116164	MACS_peak_1327	1902.31
chr1	27126017	27127350	MACS_peak_1328	334.89
chr1	27152473	27153437	MACS_peak_1329	100.27
chr1	27175311	27176616	MACS_peak_1330	657.36
chr1	27179092	27180348	MACS_peak_1331	344.48
chr1	27190259	27192739	MACS_peak_1332	1572.4
chr1	27216226	27217417	MACS_peak_1333	211.11
chr1	27226119	27227278	MACS_peak_1334	327.92
chr1	27233608	27234709	MACS_peak_1335	366.54
chr1	27247618	27248869	MACS_peak_1336	783.09
chr1	27249342	27251022	MACS_peak_1337	433.86
chr1	27266458	27267567	MACS_peak_1338	247.61
chr1	27275854	27276939	MACS_peak_1339	97.21
chr1	27287945	27288754	MACS_peak_1340	221.35
chr1	27292995	27294027	MACS_peak_1341	191.12
chr1	27298678	27299337	MACS_peak_1342	53.2
chr1	27316509	27318782	MACS_peak_1343	1817.22
chr1	27319242	27320735	MACS_peak_1344	545.33
chr1	27320816	27321931	MACS_peak_1345	183.66
chr1	27322144	27328970	MACS_peak_1346	1592.54
chr1	27335917	27336719	MACS_peak_1347	59.25
chr1	27337117	27337981	MACS_peak_1348	73.44
chr1	27338926	27340121	MACS_peak_1349	776.1
chr1	27344427	27345467	MACS_peak_1350	119.51
chr1	27347802	27348822	MACS_peak_1351	122.16
chr1	27357738	27358880	MACS_peak_1352	324.06
chr1	27362040	27362992	MACS_peak_1353	79.82
chr1	27370681	27371750	MACS_peak_1354	115.8
chr1	27372169	27372880	MACS_peak_1355	58.19
chr1	27400376	27401533	MACS_peak_1356	170.46
chr1	27423605	27424581	MACS_peak_1357	122.13
chr1	27425362	27426609	MACS_peak_1358	85.71
chr1	27428881	27430042	MACS_peak_1359	216.39
chr1	27437903	27439494	MACS_peak_1360	2381.08
chr1	27448490	27449901	MACS_peak_1361	866.94
chr1	27468782	27469612	MACS_peak_1362	56.61
chr1	27478954	27482202	MACS_peak_1363	722.35
chr1	27486120	27486911	MACS_peak_1364	70.72
chr1	27487825	27488848	MACS_peak_1365	121.76
chr1	27518118	27519688	MACS_peak_1366	359.56
chr1	27560188	27562197	MACS_peak_1367	853.97
chr1	27611109	27611773	MACS_peak_1368	57.89
chr1	27622848	27623899	MACS_peak_1369	106.64
chr1	27627063	27628095	MACS_peak_1370	279.19
chr1	27648117	27649530	MACS_peak_1371	666.83
chr1	27658862	27659778	MACS_peak_1372	63.18
chr1	27668107	27669482	MACS_peak_1373	113.34
chr1	27673474	27674471	MACS_peak_1374	101.91
chr1	27691103	27694187	MACS_peak_1375	2316.69
chr1	27717832	27720658	MACS_peak_1376	411.54
chr1	27721604	27723550	MACS_peak_1377	217.93
chr1	27727380	27728219	MACS_peak_1378	76.16
chr1	27728337	27729450	MACS_peak_1379	127.59
chr1	27742838	27743536	MACS_peak_1380	64.87
chr1	27755641	27756983	MACS_peak_1381	96.29
chr1	27757286	27758220	MACS_peak_1382	115.83
chr1	27762773	27763694	MACS_peak_1383	219.71
chr1	27786821	27787443	MACS_peak_1384	57.11
chr1	27815174	27817716	MACS_peak_1385	1345.19
chr1	27843547	27844536	MACS_peak_1386	86.4
chr1	27855189	27856016	MACS_peak_1387	66.9
chr1	27868797	27869741	MACS_peak_1388	179.22
chr1	27882772	27885060	MACS_peak_1389	807.1
chr1	27894403	27895698	MACS_peak_1390	447.97
chr1	27901564	27902859	MACS_peak_1391	240.75
chr1	27924697	27926448	MACS_peak_1392	403.52
chr1	27926466	27927374	MACS_peak_1393	90.15
chr1	27928266	27929421	MACS_peak_1394	139.78
chr1	27929537	27931949	MACS_peak_1395	367.03
chr1	27932448	27934179	MACS_peak_1396	356.57
chr1	27934972	27936077	MACS_peak_1397	89.76
chr1	27947566	27948434	MACS_peak_1398	95.02
chr1	27957489	27958798	MACS_peak_1399	137.35
chr1	27969984	27971046	MACS_peak_1400	99.81
chr1	27976821	27977573	MACS_peak_1401	54.13
chr1	27986147	27987177	MACS_peak_1402	126.79
chr1	27989199	27990286	MACS_peak_1403	244.73
chr1	27998103	27999666	MACS_peak_1404	681.59
chr1	28051740	28053392	MACS_peak_1405	1007.07
chr1	28098911	28101082	MACS_peak_1406	1110.66
chr1	28111949	28113149	MACS_peak_1407	398.42
chr1	28114820	28116879	MACS_peak_1408	909.69
chr1	28121830	28122717	MACS_peak_1409	76.24
chr1	28156442	28158334	MACS_peak_1410	757.46
chr1	28184225	28185310	MACS_peak_1411	230.59
chr1	28189258	28190415	MACS_peak_1412	352.29
chr1	28190453	28191184	MACS_peak_1413	61.3
chr1	28195263	28196089	MACS_peak_1414	56.98
chr1	28198540	28200173	MACS_peak_1415	225.18
chr1	28201314	28202468	MACS_peak_1416	290.38
chr1	28240456	28241861	MACS_peak_1417	1188.08
chr1	28269401	28270436	MACS_peak_1418	97.44
chr1	28285466	28288442	MACS_peak_1419	907.27
chr1	28305810	28306765	MACS_peak_1420	107.13
chr1	28317477	28318309	MACS_peak_1421	51.67
chr1	28318334	28320547	MACS_peak_1422	552.67
chr1	28355043	28356379	MACS_peak_1423	261.14
chr1	28357363	28358224	MACS_peak_1424	120.03
chr1	28371765	28373124	MACS_peak_1425	455.87
chr1	28389033	28389915	MACS_peak_1426	198.15
chr1	28390439	28391331	MACS_peak_1427	55.8
chr1	28391827	28393132	MACS_peak_1428	676.05
chr1	28414135	28415800	MACS_peak_1429	1192.19
chr1	28417254	28418401	MACS_peak_1430	134.9
chr1	28431431	28432192	MACS_peak_1431	63.38
chr1	28436732	28438273	MACS_peak_1432	434.67
chr1	28438885	28439990	MACS_peak_1433	625.4
chr1	28463130	28463950	MACS_peak_1434	62.5
chr1	28479291	28480455	MACS_peak_1435	209
chr1	28486779	28488274	MACS_peak_1436	1208
chr1	28516506	28518173	MACS_peak_1437	271.47
chr1	28558646	28560190	MACS_peak_1438	272.18
chr1	28561854	28563503	MACS_peak_1439	789.56
chr1	28569984	28571040	MACS_peak_1440	117.45
chr1	28572736	28575999	MACS_peak_1441	1671.14
chr1	28585216	28586456	MACS_peak_1442	981.67
chr1	28586483	28587375	MACS_peak_1443	297.33
chr1	28599686	28600792	MACS_peak_1444	171.98
chr1	28654839	28656503	MACS_peak_1445	484.44
chr1	28672295	28673433	MACS_peak_1446	227.6
chr1	28680248	28681301	MACS_peak_1447	129.66
chr1	28694358	28695310	MACS_peak_1448	85.12
chr1	28695582	28697294	MACS_peak_1449	715.27
chr1	28747806	28749194	MACS_peak_1450	567.2
chr1	28763380	28765269	MACS_peak_1451	1119.42
chr1	28776131	28777222	MACS_peak_1452	136.5
chr1	28781666	28783376	MACS_peak_1453	481.38
chr1	28784447	28786107	MACS_peak_1454	446.1
chr1	28831771	28833462	MACS_peak_1455	686.45
chr1	28833758	28846133	MACS_peak_1456	3100
chr1	28878882	28880688	MACS_peak_1457	730.73
chr1	28903296	28904620	MACS_peak_1458	256.34
chr1	28906847	28910049	MACS_peak_1459	1012.42
chr1	28928032	28928758	MACS_peak_1460	61.83
chr1	28968435	28970862	MACS_peak_1461	1043.9
chr1	28974133	28976194	MACS_peak_1462	2620.45
chr1	28994461	28996719	MACS_peak_1463	498.45
chr1	29062620	29063896	MACS_peak_1464	395.31
chr1	29063904	29064587	MACS_peak_1465	61.15
chr1	29072263	29073255	MACS_peak_1466	108.22
chr1	29077315	29078475	MACS_peak_1467	170
chr1	29101534	29102067	MACS_peak_1468	50.75
chr1	29111367	29112483	MACS_peak_1469	183.5
chr1	29186437	29187709	MACS_peak_1470	295.33
chr1	29203361	29204453	MACS_peak_1471	180.83
chr1	29208209	29209310	MACS_peak_1472	234.67
chr1	29209717	29212270	MACS_peak_1473	676.09
chr1	29212986	29215087	MACS_peak_1474	345.45
chr1	29240176	29241713	MACS_peak_1475	344.22
chr1	29252962	29254075	MACS_peak_1476	177.39
chr1	29298568	29299650	MACS_peak_1477	529.96
chr1	29450538	29452078	MACS_peak_1478	207.65
chr1	29459961	29460788	MACS_peak_1479	61.81
chr1	29507151	29509184	MACS_peak_1480	675.37
chr1	29528628	29530170	MACS_peak_1481	761.32
chr1	29536446	29537298	MACS_peak_1482	80.11
chr1	29556943	29558138	MACS_peak_1483	359
chr1	29562514	29564430	MACS_peak_1484	165.52
chr1	29572032	29573001	MACS_peak_1485	83.26
chr1	29591508	29592125	MACS_peak_1486	52.34
chr1	29598015	29598796	MACS_peak_1487	56.31
chr1	29606744	29608071	MACS_peak_1488	343.85
chr1	29609036	29610607	MACS_peak_1489	366.76
chr1	29667150	29668100	MACS_peak_1490	102
chr1	29705902	29707798	MACS_peak_1491	333.32
chr1	29709512	29711359	MACS_peak_1492	727.25
chr1	29722128	29723022	MACS_peak_1493	65.28
chr1	29724569	29725625	MACS_peak_1494	123.3
chr1	29839557	29840610	MACS_peak_1495	266.82
chr1	30036300	30036947	MACS_peak_1496	54.43
chr1	30042535	30043424	MACS_peak_1497	98.14
chr1	30063380	30064441	MACS_peak_1498	159.63
chr1	30065337	30066422	MACS_peak_1499	202.36
chr1	30112629	30113798	MACS_peak_1500	208.12
chr1	30160845	30162199	MACS_peak_1501	533.67
chr1	30170502	30171570	MACS_peak_1502	127.63
chr1	30179521	30180411	MACS_peak_1503	103.85
chr1	30180649	30183690	MACS_peak_1504	1801.24
chr1	30184371	30185684	MACS_peak_1505	394.19
chr1	30195977	30196692	MACS_peak_1506	137.15
chr1	30348271	30349158	MACS_peak_1507	92.67
chr1	30446977	30447788	MACS_peak_1508	63.4
chr1	30556543	30557436	MACS_peak_1509	70.42
chr1	31173472	31174525	MACS_peak_1510	123.7
chr1	31179265	31179986	MACS_peak_1511	52.15
chr1	31180518	31181638	MACS_peak_1512	176.26
chr1	31186153	31186986	MACS_peak_1513	61.23
chr1	31188543	31193736	MACS_peak_1514	1912.12
chr1	31195099	31195959	MACS_peak_1515	79.21
chr1	31216311	31216999	MACS_peak_1516	55.39
chr1	31228998	31231372	MACS_peak_1517	1466.91
chr1	31236302	31237239	MACS_peak_1518	133.91
chr1	31241576	31242442	MACS_peak_1519	53.39
chr1	31250729	31252010	MACS_peak_1520	460.2
chr1	31252013	31253171	MACS_peak_1521	151.49
chr1	31255060	31256418	MACS_peak_1522	367.72
chr1	31259265	31260186	MACS_peak_1523	83.19
chr1	31270908	31271742	MACS_peak_1524	87.8
chr1	31274388	31275327	MACS_peak_1525	97.66
chr1	31282222	31283229	MACS_peak_1526	383.86
chr1	31289029	31290154	MACS_peak_1527	137.87
chr1	31296301	31298035	MACS_peak_1528	1894.73
chr1	31313302	31314588	MACS_peak_1529	991.55
chr1	31319769	31321122	MACS_peak_1530	569.04
chr1	31326659	31327649	MACS_peak_1531	114.3
chr1	31331552	31332266	MACS_peak_1532	63.11
chr1	31350172	31351107	MACS_peak_1533	87.03
chr1	31383840	31384916	MACS_peak_1534	138.6
chr1	31385136	31385958	MACS_peak_1535	62.3
chr1	31401682	31403086	MACS_peak_1536	148.36
chr1	31403230	31404152	MACS_peak_1537	77.77
chr1	31415312	31415969	MACS_peak_1538	81.31
chr1	31439237	31440310	MACS_peak_1539	151.44
chr1	31479902	31480937	MACS_peak_1540	157.24
chr1	31482973	31483606	MACS_peak_1541	50.7
chr1	31537805	31539127	MACS_peak_1542	717.15
chr1	31624979	31625862	MACS_peak_1543	56.59
chr1	31627314	31628948	MACS_peak_1544	353.93
chr1	31635185	31636058	MACS_peak_1545	83.18
chr1	31643285	31644437	MACS_peak_1546	480.35
chr1	31654204	31655920	MACS_peak_1547	296.68
chr1	31669311	31670153	MACS_peak_1548	65.37
chr1	31688595	31689567	MACS_peak_1549	93.73
chr1	31769038	31771242	MACS_peak_1550	1537.81
chr1	31778759	31779968	MACS_peak_1551	363.58
chr1	31845822	31847155	MACS_peak_1552	207.45
chr1	31849255	31850371	MACS_peak_1553	518.62
chr1	31867134	31868231	MACS_peak_1554	193.41
chr1	31870169	31870944	MACS_peak_1555	67.14
chr1	31886080	31887140	MACS_peak_1556	147.09
chr1	31894954	31896021	MACS_peak_1557	342.47
chr1	31904176	31905475	MACS_peak_1558	559.12
chr1	31917468	31918493	MACS_peak_1559	165.36
chr1	32014163	32016202	MACS_peak_1560	916.11
chr1	32016390	32017612	MACS_peak_1561	283.45
chr1	32028060	32030490	MACS_peak_1562	761.28
chr1	32038436	32047028	MACS_peak_1563	3100
chr1	32048138	32050432	MACS_peak_1564	296.32
chr1	32050507	32051612	MACS_peak_1565	84.63
chr1	32052629	32056254	MACS_peak_1566	927.02
chr1	32057061	32058135	MACS_peak_1567	103.91
chr1	32058948	32060315	MACS_peak_1568	262.43
chr1	32061276	32062912	MACS_peak_1569	515.52
chr1	32090755	32091803	MACS_peak_1570	148.87
chr1	32109547	32111487	MACS_peak_1571	1296.78
chr1	32129163	32130300	MACS_peak_1572	148.34
chr1	32135164	32136616	MACS_peak_1573	324.8
chr1	32145779	32146624	MACS_peak_1574	80.91
chr1	32154785	32156291	MACS_peak_1575	435.1
chr1	32166400	32167322	MACS_peak_1576	136.18
chr1	32170410	32171024	MACS_peak_1577	52.66
chr1	32172968	32174523	MACS_peak_1578	370.12
chr1	32177739	32179178	MACS_peak_1579	760.04
chr1	32179728	32181894	MACS_peak_1580	1647.45
chr1	32189400	32190161	MACS_peak_1581	163.95
chr1	32210746	32211940	MACS_peak_1582	252.56
chr1	32215879	32216931	MACS_peak_1583	84.93
chr1	32226340	32227405	MACS_peak_1584	104.97
chr1	32227879	32229203	MACS_peak_1585	146.97
chr1	32253206	32256553	MACS_peak_1586	1406.27
chr1	32258311	32258930	MACS_peak_1587	52.13
chr1	32261549	32262616	MACS_peak_1588	133.77
chr1	32262635	32265715	MACS_peak_1589	1825.02
chr1	32268192	32268743	MACS_peak_1590	54.18
chr1	32281107	32282229	MACS_peak_1591	216.51
chr1	32354427	32355660	MACS_peak_1592	517.42
chr1	32390316	32391110	MACS_peak_1593	65.14
chr1	32396952	32398898	MACS_peak_1594	379.65
chr1	32400044	32401100	MACS_peak_1595	123.3
chr1	32402174	32404722	MACS_peak_1596	724.19
chr1	32405055	32406042	MACS_peak_1597	108.85
chr1	32409303	32411004	MACS_peak_1598	836.45
chr1	32413717	32414292	MACS_peak_1599	62.56
chr1	32419853	32422328	MACS_peak_1600	976.41
chr1	32429244	32430382	MACS_peak_1601	166.98
chr1	32443137	32444036	MACS_peak_1602	64.79
chr1	32447235	32448328	MACS_peak_1603	130.24
chr1	32449855	32451082	MACS_peak_1604	282.42
chr1	32468847	32469815	MACS_peak_1605	68.07
chr1	32474396	32475043	MACS_peak_1606	54.43
chr1	32478448	32480880	MACS_peak_1607	1271.5
chr1	32494157	32494838	MACS_peak_1608	56.1
chr1	32497225	32498224	MACS_peak_1609	107.34
chr1	32527610	32529444	MACS_peak_1610	310.2
chr1	32531122	32532898	MACS_peak_1611	696.05
chr1	32535708	32536538	MACS_peak_1612	61.52
chr1	32536852	32540015	MACS_peak_1613	2604.95
chr1	32540997	32541938	MACS_peak_1614	276.93
chr1	32572920	32574655	MACS_peak_1615	414.32
chr1	32581422	32582482	MACS_peak_1616	116.94
chr1	32604382	32605116	MACS_peak_1617	101.1
chr1	32637787	32638902	MACS_peak_1618	115.8
chr1	32644627	32646634	MACS_peak_1619	917.44
chr1	32664002	32664741	MACS_peak_1620	76.69
chr1	32664953	32667719	MACS_peak_1621	712.74
chr1	32668643	32669933	MACS_peak_1622	194.79
chr1	32670693	32672146	MACS_peak_1623	331.95
chr1	32680782	32682094	MACS_peak_1624	316.77
chr1	32686800	32688968	MACS_peak_1625	472.78
chr1	32689006	32690032	MACS_peak_1626	127.34
chr1	32700835	32702600	MACS_peak_1627	1119.56
chr1	32705536	32707725	MACS_peak_1628	643.95
chr1	32712062	32713171	MACS_peak_1629	211.91
chr1	32713479	32714905	MACS_peak_1630	205.81
chr1	32714915	32716455	MACS_peak_1631	743.54
chr1	32732414	32733514	MACS_peak_1632	646.61
chr1	32756122	32758908	MACS_peak_1633	915.15
chr1	32781874	32782638	MACS_peak_1634	57.95
chr1	32787058	32788165	MACS_peak_1635	178.36
chr1	32790120	32790990	MACS_peak_1636	78.1
chr1	32799650	32802377	MACS_peak_1637	420.74
chr1	32804772	32805728	MACS_peak_1638	74.24
chr1	32810897	32811666	MACS_peak_1639	78.72
chr1	32814064	32815613	MACS_peak_1640	1100.07
chr1	32816477	32818021	MACS_peak_1641	395.18
chr1	32859206	32861141	MACS_peak_1642	1641.9
chr1	32863890	32864551	MACS_peak_1643	63.6
chr1	32866149	32867271	MACS_peak_1644	195.88
chr1	32879325	32880252	MACS_peak_1645	110.79
chr1	32913607	32915402	MACS_peak_1646	446.64
chr1	32920043	32920972	MACS_peak_1647	110.53
chr1	32925963	32926676	MACS_peak_1648	68.62
chr1	32950572	32951903	MACS_peak_1649	366.16
chr1	32952489	32953432	MACS_peak_1650	237.6
chr1	32961674	32962214	MACS_peak_1651	61.15
chr1	32965766	32966839	MACS_peak_1652	98.55
chr1	32967016	32968183	MACS_peak_1653	162.61
chr1	32985753	32986742	MACS_peak_1654	76
chr1	33004401	33005985	MACS_peak_1655	213.66
chr1	33032478	33033032	MACS_peak_1656	77.31
chr1	33077268	33078870	MACS_peak_1657	599.86
chr1	33115493	33117735	MACS_peak_1658	1371.98
chr1	33160352	33161414	MACS_peak_1659	116.68
chr1	33166944	33167947	MACS_peak_1660	90.2
chr1	33177413	33178534	MACS_peak_1661	230.81
chr1	33182040	33182912	MACS_peak_1662	72.59
chr1	33190045	33191732	MACS_peak_1663	1380.06
chr1	33195206	33196196	MACS_peak_1664	97.15
chr1	33206628	33207527	MACS_peak_1665	120.73
chr1	33208526	33209691	MACS_peak_1666	310.93
chr1	33219014	33220585	MACS_peak_1667	108.74
chr1	33226874	33227952	MACS_peak_1668	144.46
chr1	33233109	33233723	MACS_peak_1669	52.66
chr1	33238020	33239444	MACS_peak_1670	193.51
chr1	33240552	33242175	MACS_peak_1671	698.46
chr1	33247246	33248331	MACS_peak_1672	223.42
chr1	33252314	33253132	MACS_peak_1673	73.11
chr1	33254651	33255709	MACS_peak_1674	128.98
chr1	33260992	33262042	MACS_peak_1675	174.49
chr1	33281609	33284422	MACS_peak_1676	1399.37
chr1	33337993	33339047	MACS_peak_1677	123.57
chr1	33341989	33343042	MACS_peak_1678	167.4
chr1	33351987	33352648	MACS_peak_1679	74.88
chr1	33358026	33359542	MACS_peak_1680	157.24
chr1	33362687	33363671	MACS_peak_1681	121.04
chr1	33366620	33367527	MACS_peak_1682	79.38
chr1	33372995	33374107	MACS_peak_1683	94.25
chr1	33398682	33400273	MACS_peak_1684	454.37
chr1	33401380	33402223	MACS_peak_1685	75.71
chr1	33404773	33406034	MACS_peak_1686	491.55
chr1	33406250	33407998	MACS_peak_1687	389.4
chr1	33418625	33419796	MACS_peak_1688	187.71
chr1	33428510	33431142	MACS_peak_1689	775.44
chr1	33438416	33439035	MACS_peak_1690	52.13
chr1	33446124	33448006	MACS_peak_1691	1393.49
chr1	33448387	33449192	MACS_peak_1692	54.07
chr1	33454178	33455604	MACS_peak_1693	337.56
chr1	33457575	33458840	MACS_peak_1694	398.08
chr1	33462447	33465356	MACS_peak_1695	3103.24
chr1	33469925	33472416	MACS_peak_1696	598.27
chr1	33472552	33473659	MACS_peak_1697	539.93
chr1	33501481	33503108	MACS_peak_1698	1334.9
chr1	33520635	33521481	MACS_peak_1699	122.26
chr1	33546055	33547162	MACS_peak_1700	356.76
chr1	33551713	33552591	MACS_peak_1701	156.52
chr1	33564652	33565555	MACS_peak_1702	54.84
chr1	33592030	33593566	MACS_peak_1703	690.19
chr1	33603267	33604046	MACS_peak_1704	72.05
chr1	33608990	33610069	MACS_peak_1705	120.31
chr1	33628714	33630039	MACS_peak_1706	291.89
chr1	33645823	33648134	MACS_peak_1707	646.39
chr1	33684010	33685491	MACS_peak_1708	262.74
chr1	33699191	33700026	MACS_peak_1709	71.27
chr1	33720776	33721512	MACS_peak_1710	66.05
chr1	33721988	33723035	MACS_peak_1711	136.57
chr1	33723090	33724137	MACS_peak_1712	107.13
chr1	33760926	33761544	MACS_peak_1713	52.24
chr1	33763846	33764753	MACS_peak_1714	101.65
chr1	33785307	33787306	MACS_peak_1715	199.76
chr1	33804135	33805509	MACS_peak_1716	233.79
chr1	33807240	33808657	MACS_peak_1717	720.9
chr1	33811497	33816577	MACS_peak_1718	1567.56
chr1	33824597	33825277	MACS_peak_1719	56.21
chr1	33832971	33834173	MACS_peak_1720	202.49
chr1	33849733	33850592	MACS_peak_1721	79.32
chr1	33886494	33887550	MACS_peak_1722	624.7
chr1	33895849	33897372	MACS_peak_1723	503.69
chr1	33898753	33900271	MACS_peak_1724	1144.86
chr1	33908294	33909512	MACS_peak_1725	269.56
chr1	33921092	33922446	MACS_peak_1726	300.67
chr1	33923742	33924883	MACS_peak_1727	255.8
chr1	33935869	33936881	MACS_peak_1728	245.42
chr1	33937403	33938899	MACS_peak_1729	1271.33
chr1	33939333	33940165	MACS_peak_1730	71.59
chr1	34078240	34078972	MACS_peak_1731	51.11
chr1	34628420	34629348	MACS_peak_1732	62.07
chr1	34733691	34734323	MACS_peak_1733	50.8
chr1	35208133	35208919	MACS_peak_1734	76.72
chr1	35228837	35229713	MACS_peak_1735	99.8
chr1	35248849	35249818	MACS_peak_1736	111.17
chr1	35251632	35252878	MACS_peak_1737	188.77
chr1	35301049	35301971	MACS_peak_1738	99.76
chr1	35308134	35310532	MACS_peak_1739	535.98
chr1	35318098	35319087	MACS_peak_1740	451.1
chr1	35324283	35325899	MACS_peak_1741	357.54
chr1	35331652	35332271	MACS_peak_1742	52.13
chr1	35390186	35391023	MACS_peak_1743	55.96
chr1	35449663	35451761	MACS_peak_1744	683.09
chr1	35496391	35498118	MACS_peak_1745	764.04
chr1	35512440	35513867	MACS_peak_1746	608.25
chr1	35527747	35529420	MACS_peak_1747	950.36
chr1	35544340	35545790	MACS_peak_1748	523.39
chr1	35550906	35551679	MACS_peak_1749	72.73
chr1	35576403	35577167	MACS_peak_1750	85.03
chr1	35580982	35581945	MACS_peak_1751	240.84
chr1	35587703	35588639	MACS_peak_1752	98.02
chr1	35638301	35639117	MACS_peak_1753	68.04
chr1	35657084	35658019	MACS_peak_1754	87.03
chr1	35658255	35659537	MACS_peak_1755	564.47
chr1	35667478	35668340	MACS_peak_1756	272.26
chr1	35730286	35731104	MACS_peak_1757	73.11
chr1	35733714	35734798	MACS_peak_1758	202.54
chr1	35752954	35755132	MACS_peak_1759	1061.75
chr1	35763869	35764732	MACS_peak_1760	78.87
chr1	35835647	35836532	MACS_peak_1761	71.24
chr1	35842993	35843773	MACS_peak_1762	56.41
chr1	35864145	35864902	MACS_peak_1763	69.1
chr1	35913947	35914719	MACS_peak_1764	84.03
chr1	35914726	35915459	MACS_peak_1765	83.17
chr1	35916400	35917211	MACS_peak_1766	58.39
chr1	35919995	35920759	MACS_peak_1767	63.06
chr1	35970967	35972513	MACS_peak_1768	902.08
chr1	36022304	36024796	MACS_peak_1769	1176.49
chr1	36029915	36030869	MACS_peak_1770	125.21
chr1	36034193	36035170	MACS_peak_1771	93.15
chr1	36038261	36039113	MACS_peak_1772	64.38
chr1	36089180	36090200	MACS_peak_1773	99.17
chr1	36106498	36108023	MACS_peak_1774	675.71
chr1	36108063	36108756	MACS_peak_1775	60.07
chr1	36164600	36165675	MACS_peak_1776	98.33
chr1	36180767	36181835	MACS_peak_1777	165
chr1	36182739	36185141	MACS_peak_1778	1025
chr1	36192176	36193239	MACS_peak_1779	152.94
chr1	36227422	36228378	MACS_peak_1780	156.81
chr1	36234012	36236209	MACS_peak_1781	1224.34
chr1	36269859	36270708	MACS_peak_1782	109.39
chr1	36272871	36273800	MACS_peak_1783	122.61
chr1	36274083	36275252	MACS_peak_1784	214.97
chr1	36297944	36298656	MACS_peak_1785	58.08
chr1	36348066	36349851	MACS_peak_1786	259.15
chr1	36351965	36352896	MACS_peak_1787	98.64
chr1	36395635	36397363	MACS_peak_1788	516.77
chr1	36410648	36411550	MACS_peak_1789	102.29
chr1	36473862	36474709	MACS_peak_1790	80.68
chr1	36500019	36501071	MACS_peak_1791	129.8
chr1	36553827	36555829	MACS_peak_1792	411.58
chr1	36562354	36563314	MACS_peak_1793	100.76
chr1	36564744	36566086	MACS_peak_1794	219.13
chr1	36598718	36603000	MACS_peak_1795	2089.22
chr1	36613822	36618175	MACS_peak_1796	3100
chr1	36620417	36624484	MACS_peak_1797	1175.67
chr1	36625346	36628266	MACS_peak_1798	1210.48
chr1	36638138	36639464	MACS_peak_1799	415.16
chr1	36652167	36654794	MACS_peak_1800	1514.4
chr1	36671674	36672417	MACS_peak_1801	65.29
chr1	36688829	36691207	MACS_peak_1802	2205.22
chr1	36713581	36714563	MACS_peak_1803	186.25
chr1	36765017	36766868	MACS_peak_1804	1193.72
chr1	36771773	36773819	MACS_peak_1805	968.36
chr1	36786959	36787642	MACS_peak_1806	55.9
chr1	36788060	36789975	MACS_peak_1807	803.24
chr1	36792693	36793411	MACS_peak_1808	57.47
chr1	36793743	36795124	MACS_peak_1809	193.61
chr1	36804557	36805809	MACS_peak_1810	110.84
chr1	36806674	36807431	MACS_peak_1811	58.65
chr1	36807581	36810143	MACS_peak_1812	1768.81
chr1	36810865	36811580	MACS_peak_1813	63
chr1	36814680	36815733	MACS_peak_1814	123.7
chr1	36815949	36819484	MACS_peak_1815	3100
chr1	36834336	36835343	MACS_peak_1816	117.96
chr1	36838572	36841150	MACS_peak_1817	2981.15
chr1	36849934	36853458	MACS_peak_1818	3100
chr1	36862533	36864087	MACS_peak_1819	729.69
chr1	36886006	36887189	MACS_peak_1820	192.34
chr1	36915473	36917024	MACS_peak_1821	861.67
chr1	36928908	36930794	MACS_peak_1822	542.19
chr1	36981153	36982748	MACS_peak_1823	147.8
chr1	37019144	37020070	MACS_peak_1824	82.63
chr1	37041369	37042301	MACS_peak_1825	92.88
chr1	37169054	37170145	MACS_peak_1826	155.05
chr1	37218085	37219353	MACS_peak_1827	198.27
chr1	37225725	37227349	MACS_peak_1828	341.45
chr1	37271490	37272570	MACS_peak_1829	189.56
chr1	37349640	37350580	MACS_peak_1830	86.46
chr1	37640044	37642102	MACS_peak_1831	644.3
chr1	37642805	37643350	MACS_peak_1832	54.87
chr1	37648590	37649594	MACS_peak_1833	106.72
chr1	37899676	37900866	MACS_peak_1834	141.04
chr1	37919211	37919921	MACS_peak_1835	53.2
chr1	37920045	37921190	MACS_peak_1836	315.51
chr1	37936568	37938220	MACS_peak_1837	891.23
chr1	37938456	37941089	MACS_peak_1838	511.7
chr1	37941132	37946252	MACS_peak_1839	1950.27
chr1	37952158	37953558	MACS_peak_1840	236.1
chr1	37964325	37965583	MACS_peak_1841	283.45
chr1	37979434	37981074	MACS_peak_1842	303.2
chr1	37999474	38000754	MACS_peak_1843	323.67
chr1	38022013	38022966	MACS_peak_1844	101.62
chr1	38027013	38027611	MACS_peak_1845	54.37
chr1	38040258	38043027	MACS_peak_1846	1480.65
chr1	38060790	38062252	MACS_peak_1847	808.62
chr1	38076911	38077783	MACS_peak_1848	311.01
chr1	38081749	38082583	MACS_peak_1849	111.51
chr1	38155103	38158811	MACS_peak_1850	2644.04
chr1	38259470	38260327	MACS_peak_1851	58.95
chr1	38272648	38275371	MACS_peak_1852	1449.99
chr1	38276485	38277360	MACS_peak_1853	88.49
chr1	38324199	38326463	MACS_peak_1854	1266.41
chr1	38396910	38398869	MACS_peak_1855	628.81
chr1	38411379	38413378	MACS_peak_1856	1392.9
chr1	38454590	38456609	MACS_peak_1857	1284
chr1	38464533	38467823	MACS_peak_1858	2205.5
chr1	38468893	38471760	MACS_peak_1859	631.24
chr1	38474419	38475637	MACS_peak_1860	679.14
chr1	38477661	38479341	MACS_peak_1861	1216.3
chr1	38481415	38482377	MACS_peak_1862	84.02
chr1	38490598	38493075	MACS_peak_1863	402.42
chr1	38493987	38496509	MACS_peak_1864	746.39
chr1	38512071	38513408	MACS_peak_1865	233.37
chr1	38513409	38514056	MACS_peak_1866	59.73
chr1	38518704	38519647	MACS_peak_1867	65.53
chr1	38520881	38521683	MACS_peak_1868	122.59
chr1	38579928	38581075	MACS_peak_1869	140.87
chr1	38604006	38604978	MACS_peak_1870	104.98
chr1	38712419	38713316	MACS_peak_1871	91.46
chr1	38883762	38884543	MACS_peak_1872	71.83
chr1	38921042	38922183	MACS_peak_1873	227.03
chr1	39146359	39147007	MACS_peak_1874	82.52
chr1	39193352	39194928	MACS_peak_1875	1899.23
chr1	39200788	39202333	MACS_peak_1876	1132.62
chr1	39300750	39301427	MACS_peak_1877	78.67
chr1	39324227	39326641	MACS_peak_1878	1147.61
chr1	39338249	39339916	MACS_peak_1879	720.35
chr1	39364168	39365250	MACS_peak_1880	131.72
chr1	39451823	39453111	MACS_peak_1881	299.43
chr1	39456270	39458066	MACS_peak_1882	379.83
chr1	39491367	39493029	MACS_peak_1883	822.04
chr1	39498099	39498982	MACS_peak_1884	71.44
chr1	39512221	39514094	MACS_peak_1885	1449.58
chr1	39541338	39542491	MACS_peak_1886	164.7
chr1	39557645	39558734	MACS_peak_1887	136.78
chr1	39563676	39564971	MACS_peak_1888	150.76
chr1	39567897	39574691	MACS_peak_1889	1844.12
chr1	39575847	39577019	MACS_peak_1890	131.63
chr1	39582492	39584161	MACS_peak_1891	361.5
chr1	39592423	39594045	MACS_peak_1892	494.73
chr1	39594921	39596825	MACS_peak_1893	561.71
chr1	39597510	39599447	MACS_peak_1894	3100
chr1	39613233	39613904	MACS_peak_1895	62.47
chr1	39616605	39617602	MACS_peak_1896	137.59
chr1	39619804	39621549	MACS_peak_1897	1088.07
chr1	39624756	39626455	MACS_peak_1898	341.32
chr1	39643928	39645319	MACS_peak_1899	391.33
chr1	39649073	39650450	MACS_peak_1900	782.82
chr1	39650534	39652077	MACS_peak_1901	458
chr1	39654809	39656043	MACS_peak_1902	381.55
chr1	39656909	39658948	MACS_peak_1903	1295.69
chr1	39659861	39661547	MACS_peak_1904	242.46
chr1	39662229	39662935	MACS_peak_1905	80.79
chr1	39669735	39671901	MACS_peak_1906	1637.05
chr1	39678964	39679963	MACS_peak_1907	225.85
chr1	39703715	39704784	MACS_peak_1908	158.4
chr1	39724073	39725022	MACS_peak_1909	96.45
chr1	39733688	39734411	MACS_peak_1910	51.96
chr1	39737379	39738110	MACS_peak_1911	77.66
chr1	39754089	39755088	MACS_peak_1912	156.43
chr1	39758810	39759582	MACS_peak_1913	84.03
chr1	39782668	39784873	MACS_peak_1914	1108.09
chr1	39846864	39848162	MACS_peak_1915	568.36
chr1	39852705	39853895	MACS_peak_1916	401.06
chr1	39857178	39859538	MACS_peak_1917	1316.81
chr1	39860862	39861671	MACS_peak_1918	161.95
chr1	39863467	39865380	MACS_peak_1919	1772.26
chr1	39873855	39876248	MACS_peak_1920	1200.99
chr1	39876255	39877616	MACS_peak_1921	398.49
chr1	39878062	39879037	MACS_peak_1922	98.94
chr1	39879161	39880002	MACS_peak_1923	81.37
chr1	39897230	39898057	MACS_peak_1924	77.5
chr1	39915539	39917720	MACS_peak_1925	455.73
chr1	39956382	39957574	MACS_peak_1926	134.88
chr1	39980964	39981996	MACS_peak_1927	126.52
chr1	39984827	39985424	MACS_peak_1928	96.36
chr1	40004522	40005513	MACS_peak_1929	97.04
chr1	40039585	40042961	MACS_peak_1930	531.64
chr1	40071255	40072580	MACS_peak_1931	256.16
chr1	40075000	40075986	MACS_peak_1932	126.82
chr1	40118946	40119910	MACS_peak_1933	68.45
chr1	40123526	40124240	MACS_peak_1934	74.06
chr1	40137983	40138732	MACS_peak_1935	54.42
chr1	40156579	40157665	MACS_peak_1936	143.31
chr1	40167140	40168065	MACS_peak_1937	99.38
chr1	40203859	40205393	MACS_peak_1938	534.04
chr1	40219352	40220280	MACS_peak_1939	71.98
chr1	40221735	40222413	MACS_peak_1940	51.31
chr1	40232054	40232887	MACS_peak_1941	82.31
chr1	40235421	40236450	MACS_peak_1942	132.99
chr1	40264777	40265982	MACS_peak_1943	236.25
chr1	40281864	40283224	MACS_peak_1944	270.75
chr1	40348450	40349770	MACS_peak_1945	177.59
chr1	40364299	40365094	MACS_peak_1946	98.67
chr1	40366549	40368693	MACS_peak_1947	358.25
chr1	40385073	40385843	MACS_peak_1948	57.37
chr1	40420227	40422339	MACS_peak_1949	866.53
chr1	40432686	40433319	MACS_peak_1950	50.7
chr1	40438937	40439984	MACS_peak_1951	124.5
chr1	40442471	40443414	MACS_peak_1952	80.78
chr1	40454216	40455131	MACS_peak_1953	63.28
chr1	40479496	40481605	MACS_peak_1954	1219.06
chr1	40497758	40498760	MACS_peak_1955	84.99
chr1	40501946	40502927	MACS_peak_1956	109.62
chr1	40504699	40507496	MACS_peak_1957	1982.07
chr1	40507612	40508677	MACS_peak_1958	116.3
chr1	40523946	40524911	MACS_peak_1959	142.38
chr1	40524922	40526022	MACS_peak_1960	358.56
chr1	40542406	40543069	MACS_peak_1961	57.99
chr1	40544020	40544817	MACS_peak_1962	59.74
chr1	40550112	40551163	MACS_peak_1963	85.03
chr1	40556109	40557071	MACS_peak_1964	89.4
chr1	40562251	40563724	MACS_peak_1965	211.36
chr1	40596558	40597170	MACS_peak_1966	63.76
chr1	40626402	40628030	MACS_peak_1967	399.62
chr1	40628160	40629108	MACS_peak_1968	108.04
chr1	40707007	40708492	MACS_peak_1969	370.07
chr1	40708659	40709797	MACS_peak_1970	206.72
chr1	40710240	40711242	MACS_peak_1971	247.56
chr1	40713160	40714971	MACS_peak_1972	845.39
chr1	40722963	40724647	MACS_peak_1973	1532.07
chr1	40780594	40782346	MACS_peak_1974	238.85
chr1	40804094	40804974	MACS_peak_1975	61.68
chr1	40838664	40840932	MACS_peak_1976	787.35
chr1	40900965	40901844	MACS_peak_1977	88.01
chr1	40903752	40904608	MACS_peak_1978	160.38
chr1	40915146	40917198	MACS_peak_1979	573.78
chr1	40973874	40975260	MACS_peak_1980	280.01
chr1	40996550	40997974	MACS_peak_1981	746.56
chr1	40998265	40999106	MACS_peak_1982	60.46
chr1	41040113	41041342	MACS_peak_1983	474.92
chr1	41077696	41078717	MACS_peak_1984	128.02
chr1	41096029	41096861	MACS_peak_1985	71.59
chr1	41111772	41112696	MACS_peak_1986	117.2
chr1	41150093	41150837	MACS_peak_1987	65.18
chr1	41156755	41158656	MACS_peak_1988	746.08
chr1	41168874	41169549	MACS_peak_1989	51.6
chr1	41174327	41175607	MACS_peak_1990	370.3
chr1	41239587	41240596	MACS_peak_1991	123.64
chr1	41267768	41268552	MACS_peak_1992	51.19
chr1	41306884	41307817	MACS_peak_1993	160.64
chr1	41312851	41313493	MACS_peak_1994	65.8
chr1	41313899	41314838	MACS_peak_1995	127.35
chr1	41315605	41316112	MACS_peak_1996	53.75
chr1	41327560	41328839	MACS_peak_1997	419.03
chr1	41333536	41334999	MACS_peak_1998	359.7
chr1	41335721	41336388	MACS_peak_1999	57.57
chr1	41340822	41342260	MACS_peak_2000	895.55
[truncated: 77,847 more rows]

## Sheet: Old.rep1
chr1	9866	11851	MACS_peak_1	1527.54
chr1	12134	18529	MACS_peak_2	2809.02
chr1	20508	22547	MACS_peak_3	783.13
chr1	25303	25952	MACS_peak_4	79.39
chr1	28326	29944	MACS_peak_5	775.37
chr1	32402	33332	MACS_peak_6	127.13
chr1	47196	48063	MACS_peak_7	242.84
chr1	91199	91640	MACS_peak_8	154.1
chr1	138680	139794	MACS_peak_9	116.85
chr1	143586	144480	MACS_peak_10	174.76
chr1	237152	238202	MACS_peak_11	579.47
chr1	250879	251653	MACS_peak_12	54.77
chr1	323617	324304	MACS_peak_13	51.91
chr1	324671	325344	MACS_peak_14	58.73
chr1	455609	456304	MACS_peak_15	80.07
chr1	461504	462406	MACS_peak_16	124.31
chr1	521304	522013	MACS_peak_17	211.12
chr1	563947	570529	MACS_peak_18	3100
chr1	664064	665060	MACS_peak_19	88.49
chr1	668736	669543	MACS_peak_20	57.12
chr1	672156	673061	MACS_peak_21	92.39
chr1	675569	676284	MACS_peak_22	54.73
chr1	679310	680322	MACS_peak_23	336.75
chr1	713335	715726	MACS_peak_24	2120.38
chr1	730362	730915	MACS_peak_25	53.79
chr1	742130	743940	MACS_peak_26	541.87
chr1	746154	747013	MACS_peak_27	103.98
chr1	752074	752702	MACS_peak_28	51.95
chr1	761611	763672	MACS_peak_29	2961.29
chr1	785391	786231	MACS_peak_30	87.69
chr1	793265	794513	MACS_peak_31	196.96
chr1	804821	805723	MACS_peak_32	137.79
chr1	825915	826737	MACS_peak_33	77.81
chr1	839345	840630	MACS_peak_34	241.08
chr1	841257	842910	MACS_peak_35	1480.18
chr1	848206	849326	MACS_peak_36	87.42
chr1	856011	857211	MACS_peak_37	395.09
chr1	858659	859641	MACS_peak_38	107.8
chr1	860806	861511	MACS_peak_39	66.91
chr1	862552	863340	MACS_peak_40	64.24
chr1	873014	875930	MACS_peak_41	862.02
chr1	875992	877805	MACS_peak_42	411.06
chr1	877897	880302	MACS_peak_43	335.66
chr1	880309	881162	MACS_peak_44	92.26
chr1	886427	887347	MACS_peak_45	109.05
chr1	893707	895145	MACS_peak_46	424.51
chr1	895496	897229	MACS_peak_47	418.87
chr1	900922	903671	MACS_peak_48	1654.89
chr1	910806	912061	MACS_peak_49	217.02
chr1	919243	920283	MACS_peak_50	201.61
chr1	933892	936650	MACS_peak_51	739.01
chr1	936776	937876	MACS_peak_52	291.43
chr1	940002	941349	MACS_peak_53	563.15
chr1	948381	951361	MACS_peak_54	1673.04
chr1	954048	957430	MACS_peak_55	1217.11
chr1	959583	961016	MACS_peak_56	238.7
chr1	961556	962902	MACS_peak_57	109.64
chr1	966177	967106	MACS_peak_58	72.76
chr1	967438	968907	MACS_peak_59	677.72
chr1	975680	976882	MACS_peak_60	811.47
chr1	987583	988301	MACS_peak_61	54.46
chr1	992146	992918	MACS_peak_62	65.79
chr1	993453	995654	MACS_peak_63	571.87
chr1	998786	1000307	MACS_peak_64	807.1
chr1	1004175	1005234	MACS_peak_65	162.87
chr1	1013574	1016324	MACS_peak_66	1895.07
chr1	1021187	1022404	MACS_peak_67	83.9
chr1	1051038	1052642	MACS_peak_68	2343.91
chr1	1057040	1058298	MACS_peak_69	810.49
chr1	1068419	1069377	MACS_peak_70	116.98
chr1	1085475	1085987	MACS_peak_71	71.12
chr1	1092318	1094466	MACS_peak_72	1685.88
chr1	1108767	1109743	MACS_peak_73	108.51
chr1	1136896	1138001	MACS_peak_74	124.03
chr1	1141591	1142396	MACS_peak_75	62.63
chr1	1143086	1144188	MACS_peak_76	170.3
chr1	1147817	1148676	MACS_peak_77	137.24
chr1	1150322	1151986	MACS_peak_78	193.16
chr1	1153067	1153939	MACS_peak_79	178.59
chr1	1165611	1167989	MACS_peak_80	1557.53
chr1	1171285	1173296	MACS_peak_81	263.96
chr1	1177043	1177879	MACS_peak_82	70.68
chr1	1179497	1180283	MACS_peak_83	94.07
chr1	1181765	1186959	MACS_peak_84	1297.61
chr1	1195365	1197326	MACS_peak_85	1841.92
chr1	1197937	1198594	MACS_peak_86	60.35
chr1	1199858	1201343	MACS_peak_87	711.16
chr1	1205984	1206708	MACS_peak_88	64.94
chr1	1207224	1210152	MACS_peak_89	1620.87
chr1	1217013	1219645	MACS_peak_90	940.16
chr1	1220130	1220767	MACS_peak_91	51.1
chr1	1225090	1228666	MACS_peak_92	1501.53
chr1	1234067	1236156	MACS_peak_93	459.42
chr1	1236861	1238256	MACS_peak_94	319.79
chr1	1238423	1239733	MACS_peak_95	81.12
chr1	1239924	1248727	MACS_peak_96	3100
chr1	1249439	1250017	MACS_peak_97	51.24
chr1	1253291	1254826	MACS_peak_98	403.25
chr1	1256640	1257202	MACS_peak_99	52.86
chr1	1259443	1262190	MACS_peak_100	963.72
chr1	1263244	1267478	MACS_peak_101	580.39
chr1	1267640	1271358	MACS_peak_102	695.39
chr1	1272499	1273847	MACS_peak_103	237.94
chr1	1275496	1276118	MACS_peak_104	52.53
chr1	1276844	1277673	MACS_peak_105	71.37
chr1	1278629	1279415	MACS_peak_106	64.43
chr1	1279616	1282035	MACS_peak_107	551.8
chr1	1282478	1285535	MACS_peak_108	1316.71
chr1	1286765	1287808	MACS_peak_109	106.85
chr1	1287993	1289895	MACS_peak_110	232.92
chr1	1292008	1292814	MACS_peak_111	79.53
chr1	1293064	1294561	MACS_peak_112	139.68
chr1	1294675	1296717	MACS_peak_113	649.5
chr1	1296976	1297843	MACS_peak_114	122.46
chr1	1306657	1308243	MACS_peak_115	986.74
chr1	1309231	1311451	MACS_peak_116	3006.79
chr1	1316444	1318424	MACS_peak_117	216.92
chr1	1332815	1338509	MACS_peak_118	3100
chr1	1341326	1343864	MACS_peak_119	1228.01
chr1	1355313	1356002	MACS_peak_120	80.79
chr1	1357770	1358800	MACS_peak_121	160.26
chr1	1364833	1366467	MACS_peak_122	675.86
chr1	1368469	1369837	MACS_peak_123	249.14
chr1	1370382	1371547	MACS_peak_124	286.12
chr1	1372913	1374159	MACS_peak_125	197.26
chr1	1375907	1377185	MACS_peak_126	602.72
chr1	1397193	1398362	MACS_peak_127	154.17
chr1	1405856	1409169	MACS_peak_128	1533.25
chr1	1414616	1415570	MACS_peak_129	111.16
chr1	1420980	1422151	MACS_peak_130	88.06
chr1	1425861	1426632	MACS_peak_131	55.03
chr1	1429613	1431593	MACS_peak_132	175.18
chr1	1439796	1441586	MACS_peak_133	1096.03
chr1	1445947	1449397	MACS_peak_134	2635.06
chr1	1467664	1471239	MACS_peak_135	624.54
chr1	1471391	1473042	MACS_peak_136	268.29
chr1	1473366	1475305	MACS_peak_137	179.54
chr1	1475308	1479533	MACS_peak_138	822.55
chr1	1485678	1488243	MACS_peak_139	985.04
chr1	1489490	1491637	MACS_peak_140	2001.12
chr1	1497140	1498568	MACS_peak_141	204.9
chr1	1502620	1503363	MACS_peak_142	106.19
chr1	1509094	1511372	MACS_peak_143	881.57
chr1	1532277	1533469	MACS_peak_144	249.84
chr1	1534840	1535559	MACS_peak_145	59.82
chr1	1536466	1537216	MACS_peak_146	51.64
chr1	1549436	1552778	MACS_peak_147	1827.6
chr1	1554753	1556200	MACS_peak_148	222.6
chr1	1559593	1560696	MACS_peak_149	100.33
chr1	1569735	1570682	MACS_peak_150	105.78
chr1	1579947	1580896	MACS_peak_151	241.84
chr1	1589663	1591675	MACS_peak_152	1526.68
chr1	1594057	1595124	MACS_peak_153	168.59
chr1	1609976	1610842	MACS_peak_154	90.77
chr1	1617384	1618502	MACS_peak_155	363.01
chr1	1622252	1625693	MACS_peak_156	3100
chr1	1628966	1629608	MACS_peak_157	50.64
chr1	1643343	1644004	MACS_peak_158	231.18
chr1	1644763	1645586	MACS_peak_159	83.6
chr1	1654795	1656769	MACS_peak_160	2454.23
chr1	1660157	1660908	MACS_peak_161	67.9
chr1	1675697	1679060	MACS_peak_162	2851.68
chr1	1680014	1680933	MACS_peak_163	90.84
chr1	1681118	1682753	MACS_peak_164	190.47
chr1	1684239	1685736	MACS_peak_165	195.41
chr1	1691222	1692263	MACS_peak_166	84.01
chr1	1707216	1707907	MACS_peak_167	51.55
chr1	1708295	1716735	MACS_peak_168	3100
chr1	1719587	1720203	MACS_peak_169	58.82
chr1	1726408	1727197	MACS_peak_170	69.73
chr1	1727684	1728631	MACS_peak_171	93.69
chr1	1748031	1748933	MACS_peak_172	75.36
chr1	1757884	1758792	MACS_peak_173	86.15
chr1	1763883	1765054	MACS_peak_174	246.05
chr1	1769606	1770305	MACS_peak_175	50.84
chr1	1778030	1779353	MACS_peak_176	400.19
chr1	1789502	1791634	MACS_peak_177	2265.69
chr1	1794149	1794979	MACS_peak_178	94.98
chr1	1800056	1800638	MACS_peak_179	50.84
chr1	1800682	1801430	MACS_peak_180	62.56
chr1	1820091	1823826	MACS_peak_181	1138.26
chr1	1825140	1826453	MACS_peak_182	154.9
chr1	1837169	1838917	MACS_peak_183	1174.9
chr1	1839430	1841609	MACS_peak_184	1260.35
chr1	1848722	1850266	MACS_peak_185	123.5
chr1	1850281	1853486	MACS_peak_186	1866.14
chr1	1855984	1857217	MACS_peak_187	87.74
chr1	1875067	1876039	MACS_peak_188	660.04
chr1	1890779	1892160	MACS_peak_189	490.24
chr1	1976055	1976982	MACS_peak_190	305.35
chr1	1977183	1978596	MACS_peak_191	293.35
chr1	1980754	1981494	MACS_peak_192	93.47
chr1	2039743	2040627	MACS_peak_193	77.15
chr1	2063456	2065658	MACS_peak_194	2239.55
chr1	2071031	2072187	MACS_peak_195	603.11
chr1	2079787	2080958	MACS_peak_196	657.83
chr1	2094470	2095311	MACS_peak_197	106.26
chr1	2105265	2106506	MACS_peak_198	585.43
chr1	2120348	2122745	MACS_peak_199	2534.65
chr1	2125738	2127603	MACS_peak_200	2423.38
chr1	2130109	2131662	MACS_peak_201	3100
chr1	2135275	2137433	MACS_peak_202	1540.31
chr1	2138480	2140759	MACS_peak_203	2164.55
chr1	2143473	2146690	MACS_peak_204	2718.47
chr1	2156375	2157156	MACS_peak_205	59.45
chr1	2158566	2159888	MACS_peak_206	901.02
chr1	2160152	2166789	MACS_peak_207	3100
chr1	2168954	2169926	MACS_peak_208	148.15
chr1	2174563	2175372	MACS_peak_209	62.26
chr1	2177104	2178733	MACS_peak_210	1085.03
chr1	2179877	2180827	MACS_peak_211	70.82
chr1	2186847	2188026	MACS_peak_212	127.57
chr1	2189264	2190523	MACS_peak_213	381.07
chr1	2196898	2197406	MACS_peak_214	58.81
chr1	2200653	2204042	MACS_peak_215	512.54
chr1	2204373	2205522	MACS_peak_216	131.15
chr1	2205719	2208037	MACS_peak_217	214.44
chr1	2208370	2211627	MACS_peak_218	2688.68
chr1	2220088	2223387	MACS_peak_219	3018.48
chr1	2223416	2224554	MACS_peak_220	120.15
chr1	2225216	2226547	MACS_peak_221	423.94
chr1	2226766	2227716	MACS_peak_222	81.81
chr1	2229277	2233950	MACS_peak_223	3100
chr1	2241528	2247820	MACS_peak_224	2143.15
chr1	2251993	2252847	MACS_peak_225	74.51
chr1	2253340	2254309	MACS_peak_226	214.29
chr1	2292027	2292988	MACS_peak_227	86.37
chr1	2306921	2307606	MACS_peak_228	52.09
chr1	2312217	2314704	MACS_peak_229	1353.28
chr1	2321858	2324604	MACS_peak_230	1717.97
chr1	2335384	2339126	MACS_peak_231	1381.96
chr1	2342871	2346592	MACS_peak_232	2374.11
chr1	2348545	2349430	MACS_peak_233	60.77
chr1	2361315	2362072	MACS_peak_234	67.29
chr1	2374251	2375957	MACS_peak_235	129.84
chr1	2378421	2379368	MACS_peak_236	71.09
chr1	2380870	2381463	MACS_peak_237	55.43
chr1	2382509	2385170	MACS_peak_238	2768.72
chr1	2385198	2386058	MACS_peak_239	73.91
chr1	2390973	2391963	MACS_peak_240	405.38
chr1	2398273	2399031	MACS_peak_241	56.19
chr1	2406139	2407201	MACS_peak_242	116.81
chr1	2431205	2432242	MACS_peak_243	119.81
chr1	2436789	2439718	MACS_peak_244	640.82
chr1	2446261	2447051	MACS_peak_245	93.58
chr1	2455707	2458786	MACS_peak_246	1728.81
chr1	2460119	2461138	MACS_peak_247	86.16
chr1	2465932	2467162	MACS_peak_248	179.03
chr1	2470576	2471388	MACS_peak_249	110.06
chr1	2474998	2476186	MACS_peak_250	145.23
chr1	2476754	2481144	MACS_peak_251	3100
chr1	2481266	2482469	MACS_peak_252	286.49
chr1	2484944	2488694	MACS_peak_253	1525.76
chr1	2493002	2494106	MACS_peak_254	118.01
chr1	2497406	2498271	MACS_peak_255	62.52
chr1	2507782	2508721	MACS_peak_256	189.32
chr1	2509313	2510552	MACS_peak_257	654.42
chr1	2512826	2513778	MACS_peak_258	397.66
chr1	2516370	2521070	MACS_peak_259	3100
chr1	2524208	2526378	MACS_peak_260	545.99
chr1	2542150	2543364	MACS_peak_261	366.03
chr1	2562601	2563359	MACS_peak_262	67.19
chr1	2573340	2575338	MACS_peak_263	906.66
chr1	2583329	2587857	MACS_peak_264	1018.6
chr1	2591063	2591811	MACS_peak_265	51.81
chr1	2595344	2596015	MACS_peak_266	53.38
chr1	2597110	2597872	MACS_peak_267	50.62
chr1	2599565	2600548	MACS_peak_268	84.14
chr1	2602780	2603462	MACS_peak_269	52.37
chr1	2619146	2620028	MACS_peak_270	61.03
chr1	2621487	2623126	MACS_peak_271	147.75
chr1	2626275	2627744	MACS_peak_272	148.68
chr1	2628591	2629737	MACS_peak_273	170.72
chr1	2977278	2978124	MACS_peak_274	93.08
chr1	2982457	2983427	MACS_peak_275	103.09
chr1	2985943	2986814	MACS_peak_276	61.99
chr1	3071568	3072448	MACS_peak_277	66.5
chr1	3229257	3230438	MACS_peak_278	259.51
chr1	3309676	3310360	MACS_peak_279	52.18
chr1	3318294	3319487	MACS_peak_280	170.79
chr1	3326482	3327479	MACS_peak_281	201.62
chr1	3331431	3332783	MACS_peak_282	360.46
chr1	3340826	3342052	MACS_peak_283	321.88
chr1	3347441	3348547	MACS_peak_284	205.17
chr1	3369273	3371309	MACS_peak_285	558.08
chr1	3374508	3375308	MACS_peak_286	86.2
chr1	3377141	3377911	MACS_peak_287	115.89
chr1	3387570	3389006	MACS_peak_288	231.2
chr1	3398255	3399746	MACS_peak_289	380.03
chr1	3399801	3401169	MACS_peak_290	263.82
chr1	3407447	3409188	MACS_peak_291	409.37
chr1	3411587	3413418	MACS_peak_292	179.62
chr1	3417235	3419421	MACS_peak_293	333.37
chr1	3419814	3421986	MACS_peak_294	2950.3
chr1	3446395	3450518	MACS_peak_295	1052.26
chr1	3456139	3457600	MACS_peak_296	889.07
chr1	3459191	3460609	MACS_peak_297	379.1
chr1	3481552	3482653	MACS_peak_298	251.37
chr1	3503778	3505586	MACS_peak_299	435.63
chr1	3506313	3508109	MACS_peak_300	932.37
chr1	3510145	3510926	MACS_peak_301	82.31
chr1	3526726	3531068	MACS_peak_302	1528.33
chr1	3531483	3532612	MACS_peak_303	173.2
chr1	3535045	3536639	MACS_peak_304	1294.64
chr1	3537128	3538357	MACS_peak_305	485.71
chr1	3539878	3542752	MACS_peak_306	1804.14
chr1	3546030	3548359	MACS_peak_307	374.28
chr1	3566058	3567034	MACS_peak_308	626.94
chr1	3567895	3568470	MACS_peak_309	51.53
chr1	3582840	3583759	MACS_peak_310	79.28
chr1	3585838	3586695	MACS_peak_311	85.79
chr1	3587919	3588986	MACS_peak_312	148.2
chr1	3600193	3601255	MACS_peak_313	87.5
chr1	3604687	3605766	MACS_peak_314	120.96
chr1	3611618	3613168	MACS_peak_315	758.27
chr1	3619736	3620302	MACS_peak_316	52.45
chr1	3634202	3635152	MACS_peak_317	117.99
chr1	3636329	3637330	MACS_peak_318	216.05
chr1	3640742	3641441	MACS_peak_319	98.89
chr1	3643469	3644439	MACS_peak_320	103.09
chr1	3662124	3662843	MACS_peak_321	65.46
chr1	3663295	3664276	MACS_peak_322	688.28
chr1	3688131	3689829	MACS_peak_323	577.43
chr1	3690926	3694771	MACS_peak_324	617.16
chr1	3711951	3713844	MACS_peak_325	1222.95
chr1	3717649	3718555	MACS_peak_326	411.18
chr1	3720349	3721646	MACS_peak_327	347.64
chr1	3727498	3728414	MACS_peak_328	142.62
chr1	3744167	3744938	MACS_peak_329	60.37
chr1	3772659	3775594	MACS_peak_330	1499.16
chr1	3815694	3818608	MACS_peak_331	3100
chr1	3823525	3824539	MACS_peak_332	98.17
chr1	3826717	3828563	MACS_peak_333	344.55
chr1	4663096	4664224	MACS_peak_334	201.55
chr1	4712352	4713338	MACS_peak_335	334.44
chr1	4716113	4717082	MACS_peak_336	312.51
chr1	5574237	5575015	MACS_peak_337	88.78
chr1	5708106	5709043	MACS_peak_338	113.26
chr1	5805792	5806473	MACS_peak_339	152.25
chr1	5916104	5917283	MACS_peak_340	237.08
chr1	5947684	5948389	MACS_peak_341	55.65
chr1	5948572	5949047	MACS_peak_342	83.32
chr1	5953449	5954113	MACS_peak_343	171.35
chr1	5956625	5957319	MACS_peak_344	51.28
chr1	5975668	5976870	MACS_peak_345	271.03
chr1	6021109	6022872	MACS_peak_346	344
chr1	6034840	6036007	MACS_peak_347	531.71
chr1	6043066	6044143	MACS_peak_348	217.54
chr1	6050828	6054277	MACS_peak_349	2218.39
chr1	6069085	6069776	MACS_peak_350	93.36
chr1	6088133	6088815	MACS_peak_351	69.38
chr1	6093791	6095273	MACS_peak_352	526.39
chr1	6097035	6098085	MACS_peak_353	185.35
chr1	6101149	6102221	MACS_peak_354	115.63
chr1	6112390	6113681	MACS_peak_355	390.63
chr1	6118153	6120526	MACS_peak_356	1302.71
chr1	6129735	6130986	MACS_peak_357	700.23
chr1	6140383	6141197	MACS_peak_358	221.31
chr1	6142089	6143088	MACS_peak_359	144.28
chr1	6159522	6160231	MACS_peak_360	147.17
chr1	6168800	6169831	MACS_peak_361	668.38
chr1	6175888	6177069	MACS_peak_362	323.29
chr1	6187355	6188560	MACS_peak_363	393.87
chr1	6208177	6209401	MACS_peak_364	432.97
chr1	6221103	6222236	MACS_peak_365	591.04
chr1	6227024	6228298	MACS_peak_366	94.65
chr1	6231271	6232388	MACS_peak_367	329.12
chr1	6238997	6239693	MACS_peak_368	51.1
chr1	6243053	6244835	MACS_peak_369	318.77
chr1	6245595	6246410	MACS_peak_370	90.57
chr1	6258686	6260447	MACS_peak_371	1586.64
chr1	6264760	6266625	MACS_peak_372	842.53
chr1	6268521	6270462	MACS_peak_373	1142.88
chr1	6280199	6280981	MACS_peak_374	54.08
chr1	6282389	6283328	MACS_peak_375	139.27
chr1	6294518	6296730	MACS_peak_376	602.24
chr1	6298465	6299255	MACS_peak_377	99.93
chr1	6300171	6300973	MACS_peak_378	79.97
chr1	6304795	6307556	MACS_peak_379	898.79
chr1	6308696	6309594	MACS_peak_380	87.23
chr1	6317140	6318425	MACS_peak_381	862.92
chr1	6319616	6320693	MACS_peak_382	217.54
chr1	6320852	6322977	MACS_peak_383	308.11
chr1	6327630	6328259	MACS_peak_384	51.86
chr1	6333069	6334098	MACS_peak_385	140.13
chr1	6340519	6341637	MACS_peak_386	195.97
chr1	6359995	6361368	MACS_peak_387	405.62
chr1	6375725	6378221	MACS_peak_388	499.21
chr1	6390310	6391148	MACS_peak_389	200.32
chr1	6403098	6404346	MACS_peak_390	564.17
chr1	6407633	6409500	MACS_peak_391	997.6
chr1	6413912	6414793	MACS_peak_392	66.41
chr1	6418484	6420562	MACS_peak_393	948.89
chr1	6422742	6423912	MACS_peak_394	559.53
chr1	6427550	6429774	MACS_peak_395	465.05
chr1	6444913	6447084	MACS_peak_396	1044.74
chr1	6451993	6454713	MACS_peak_397	1502.78
chr1	6456852	6457745	MACS_peak_398	70.7
chr1	6462641	6463620	MACS_peak_399	147.13
chr1	6464428	6465308	MACS_peak_400	184.71
chr1	6472686	6473670	MACS_peak_401	126.49
chr1	6473964	6477533	MACS_peak_402	829.38
chr1	6478301	6481354	MACS_peak_403	1799.08
chr1	6481708	6485328	MACS_peak_404	3100
chr1	6496698	6497616	MACS_peak_405	63.11
chr1	6497669	6498904	MACS_peak_406	257.25
chr1	6499935	6501047	MACS_peak_407	182.71
chr1	6503655	6505907	MACS_peak_408	651.56
chr1	6508136	6509833	MACS_peak_409	164.86
chr1	6514297	6514816	MACS_peak_410	51.54
chr1	6514840	6516043	MACS_peak_411	149.72
chr1	6516079	6517639	MACS_peak_412	226.63
chr1	6519489	6520633	MACS_peak_413	131.76
chr1	6522000	6523180	MACS_peak_414	159.26
chr1	6524188	6525601	MACS_peak_415	143.03
chr1	6527560	6529075	MACS_peak_416	132.02
chr1	6531637	6533098	MACS_peak_417	149.59
chr1	6534569	6535254	MACS_peak_418	57.55
chr1	6535290	6536377	MACS_peak_419	433.45
chr1	6536649	6537725	MACS_peak_420	115.17
chr1	6543809	6547440	MACS_peak_421	3100
chr1	6547722	6554095	MACS_peak_422	3100
chr1	6554615	6558240	MACS_peak_423	937.94
chr1	6559917	6560750	MACS_peak_424	82.5
chr1	6561562	6562660	MACS_peak_425	164.03
chr1	6566862	6567682	MACS_peak_426	78.03
chr1	6575473	6576309	MACS_peak_427	65.17
chr1	6583285	6584272	MACS_peak_428	226.4
chr1	6604337	6608084	MACS_peak_429	1820.6
chr1	6613644	6615214	MACS_peak_430	404.03
chr1	6639307	6641505	MACS_peak_431	2253.42
chr1	6641617	6642622	MACS_peak_432	99.16
chr1	6645548	6649771	MACS_peak_433	497.1
chr1	6650632	6652262	MACS_peak_434	142.95
chr1	6658973	6660046	MACS_peak_435	86.43
chr1	6660131	6665103	MACS_peak_436	3100
chr1	6672347	6675098	MACS_peak_437	2077.7
chr1	6684398	6686621	MACS_peak_438	943.29
chr1	6694123	6695503	MACS_peak_439	412.46
chr1	6696104	6696733	MACS_peak_440	51.86
chr1	6706315	6707005	MACS_peak_441	128.17
chr1	6747940	6749335	MACS_peak_442	209.65
chr1	6760963	6762595	MACS_peak_443	515.4
chr1	6779768	6780546	MACS_peak_444	128.54
chr1	6783660	6784547	MACS_peak_445	100.56
chr1	6784585	6785278	MACS_peak_446	106.5
chr1	6787473	6788126	MACS_peak_447	78.9
chr1	6803180	6804552	MACS_peak_448	748.44
chr1	6830732	6831465	MACS_peak_449	69.77
chr1	6831968	6832493	MACS_peak_450	50.9
chr1	6843819	6846889	MACS_peak_451	3100
chr1	6854058	6854876	MACS_peak_452	61.44
chr1	6855212	6856949	MACS_peak_453	824.68
chr1	6859721	6860455	MACS_peak_454	107.44
chr1	6861826	6862691	MACS_peak_455	143.33
chr1	6863154	6864022	MACS_peak_456	122.33
chr1	6864892	6865864	MACS_peak_457	155.05
chr1	6867657	6868358	MACS_peak_458	79.35
chr1	6879475	6880472	MACS_peak_459	158.25
chr1	6919727	6921205	MACS_peak_460	407.26
chr1	6949580	6950735	MACS_peak_461	337.33
chr1	6951667	6952531	MACS_peak_462	97.11
chr1	6971719	6973313	MACS_peak_463	235.31
chr1	6982356	6983295	MACS_peak_464	146.12
chr1	6995041	6997031	MACS_peak_465	918.66
chr1	7020283	7020997	MACS_peak_466	84.02
chr1	7022415	7023640	MACS_peak_467	99.31
chr1	7050963	7051823	MACS_peak_468	236.11
chr1	7102665	7103372	MACS_peak_469	66.7
chr1	7106254	7106768	MACS_peak_470	58.11
chr1	7129672	7131116	MACS_peak_471	500.7
chr1	7267666	7268485	MACS_peak_472	253.65
chr1	7307491	7308770	MACS_peak_473	359.78
chr1	7315592	7316227	MACS_peak_474	101.21
chr1	7325687	7326418	MACS_peak_475	460.33
chr1	7358423	7360732	MACS_peak_476	1606.35
chr1	7433771	7434385	MACS_peak_477	59.03
chr1	7439004	7440329	MACS_peak_478	366.27
chr1	7448436	7450708	MACS_peak_479	680.7
chr1	7461677	7462662	MACS_peak_480	602.8
chr1	7484266	7485232	MACS_peak_481	199.58
chr1	7530524	7532266	MACS_peak_482	1156.19
chr1	7598091	7598673	MACS_peak_483	68.68
chr1	7608909	7610480	MACS_peak_484	436.55
chr1	7611927	7613934	MACS_peak_485	1572.66
chr1	7621098	7622027	MACS_peak_486	127.26
chr1	7634236	7635321	MACS_peak_487	108.12
chr1	7637109	7637980	MACS_peak_488	102.5
chr1	7697772	7698925	MACS_peak_489	264.81
chr1	7704925	7706177	MACS_peak_490	254.21
chr1	7706892	7707908	MACS_peak_491	220.95
chr1	7708766	7709720	MACS_peak_492	150.8
chr1	7712277	7713067	MACS_peak_493	81.3
chr1	7727181	7728400	MACS_peak_494	732.05
chr1	7729081	7730962	MACS_peak_495	429.18
chr1	7738616	7739773	MACS_peak_496	142.79
chr1	7739774	7741578	MACS_peak_497	300.9
chr1	7764058	7765365	MACS_peak_498	612.9
chr1	7786181	7787421	MACS_peak_499	501.01
chr1	7804185	7805705	MACS_peak_500	1595.02
chr1	7812583	7813488	MACS_peak_501	130.57
chr1	7820027	7821107	MACS_peak_502	287.5
chr1	7830673	7832589	MACS_peak_503	912.94
chr1	7842988	7844623	MACS_peak_504	2047.49
chr1	7868053	7868808	MACS_peak_505	73.27
chr1	7870362	7871121	MACS_peak_506	176.36
chr1	7959506	7960339	MACS_peak_507	100.89
chr1	7962593	7963484	MACS_peak_508	190.33
chr1	7980413	7981370	MACS_peak_509	256.39
chr1	8001919	8003081	MACS_peak_510	344.15
chr1	8004769	8005491	MACS_peak_511	95.8
chr1	8013841	8014697	MACS_peak_512	436.57
chr1	8020711	8022604	MACS_peak_513	2592.93
chr1	8034949	8035920	MACS_peak_514	628.87
chr1	8042069	8042965	MACS_peak_515	159.8
chr1	8064393	8066131	MACS_peak_516	1609.42
chr1	8074645	8075807	MACS_peak_517	335.76
chr1	8079803	8080662	MACS_peak_518	110.39
chr1	8085776	8088826	MACS_peak_519	915.69
chr1	8093082	8093815	MACS_peak_520	173.53
chr1	8100429	8101348	MACS_peak_521	617.73
chr1	8105896	8106537	MACS_peak_522	67.96
chr1	8107680	8108801	MACS_peak_523	167.52
chr1	8120906	8122858	MACS_peak_524	1465.55
chr1	8136847	8139144	MACS_peak_525	987.14
chr1	8142810	8144513	MACS_peak_526	213.7
chr1	8149454	8151786	MACS_peak_527	1523.09
chr1	8154249	8155862	MACS_peak_528	485.73
chr1	8156322	8158160	MACS_peak_529	899.03
chr1	8173060	8174052	MACS_peak_530	106.63
chr1	8180407	8183356	MACS_peak_531	2632.24
chr1	8193467	8194941	MACS_peak_532	610.32
chr1	8197407	8198713	MACS_peak_533	1126.71
chr1	8215508	8216102	MACS_peak_534	79.97
chr1	8229468	8230071	MACS_peak_535	54.41
chr1	8241636	8243448	MACS_peak_536	1417.47
chr1	8254183	8255412	MACS_peak_537	467.51
chr1	8257521	8258573	MACS_peak_538	798.62
chr1	8271495	8272901	MACS_peak_539	1225.64
chr1	8284649	8285500	MACS_peak_540	80.56
chr1	8286691	8287516	MACS_peak_541	66.2
chr1	8297669	8299247	MACS_peak_542	1010.58
chr1	8301273	8302150	MACS_peak_543	148.53
chr1	8318984	8320218	MACS_peak_544	257.43
chr1	8373912	8375569	MACS_peak_545	596.77
chr1	8375742	8376440	MACS_peak_546	67.65
chr1	8377773	8378724	MACS_peak_547	179.84
chr1	8389209	8390037	MACS_peak_548	101.51
chr1	8403174	8403856	MACS_peak_549	69.38
chr1	8408616	8409648	MACS_peak_550	323.31
chr1	8411436	8412557	MACS_peak_551	255.34
chr1	8433329	8435459	MACS_peak_552	952.08
chr1	8443760	8445185	MACS_peak_553	662.6
chr1	8454443	8455879	MACS_peak_554	736.74
chr1	8456043	8458818	MACS_peak_555	1404.68
chr1	8468873	8469924	MACS_peak_556	327.39
chr1	8471734	8473284	MACS_peak_557	1405.39
chr1	8477555	8478364	MACS_peak_558	73.4
chr1	8481684	8485757	MACS_peak_559	927.04
chr1	8498911	8499950	MACS_peak_560	465.96
chr1	8503435	8504233	MACS_peak_561	68.83
chr1	8515915	8517707	MACS_peak_562	462.96
chr1	8522866	8524853	MACS_peak_563	535.77
chr1	8552864	8553476	MACS_peak_564	84.16
chr1	8553742	8554573	MACS_peak_565	101.14
chr1	8557305	8558073	MACS_peak_566	96.32
chr1	8585201	8586760	MACS_peak_567	679
chr1	8598463	8599180	MACS_peak_568	65.66
chr1	8600205	8601637	MACS_peak_569	320.5
chr1	8601978	8602820	MACS_peak_570	70.09
chr1	8620799	8621856	MACS_peak_571	105.28
chr1	8630987	8632780	MACS_peak_572	520.48
chr1	8657901	8658874	MACS_peak_573	90.88
chr1	8659693	8661057	MACS_peak_574	672.19
chr1	8662881	8663953	MACS_peak_575	196.23
chr1	8686090	8687240	MACS_peak_576	289.15
chr1	8707166	8708473	MACS_peak_577	519.06
chr1	8708864	8709621	MACS_peak_578	104.27
chr1	8711334	8712305	MACS_peak_579	96.97
chr1	8720184	8722539	MACS_peak_580	1083.31
chr1	8726027	8726907	MACS_peak_581	114.13
chr1	8727974	8728895	MACS_peak_582	115.29
chr1	8731216	8731994	MACS_peak_583	157.57
chr1	8734946	8735521	MACS_peak_584	63.32
chr1	8739080	8740137	MACS_peak_585	170.09
chr1	8746666	8747919	MACS_peak_586	610.61
chr1	8760774	8762549	MACS_peak_587	619.62
chr1	8762868	8764151	MACS_peak_588	1171.83
chr1	8771841	8773304	MACS_peak_589	2032.95
chr1	8786408	8787264	MACS_peak_590	80.03
chr1	8796992	8797485	MACS_peak_591	67.06
chr1	8799894	8801017	MACS_peak_592	988.36
chr1	8801415	8802152	MACS_peak_593	100.37
chr1	8824015	8824601	MACS_peak_594	50.45
chr1	8826991	8827625	MACS_peak_595	478.07
chr1	8840114	8841249	MACS_peak_596	229.83
chr1	8872734	8873954	MACS_peak_597	323.15
chr1	8874832	8875423	MACS_peak_598	87.03
chr1	8875473	8879164	MACS_peak_599	1561.38
chr1	8881007	8881490	MACS_peak_600	55.56
chr1	8882324	8883577	MACS_peak_601	591.3
chr1	8885790	8886663	MACS_peak_602	67.14
chr1	8904392	8905159	MACS_peak_603	55.38
chr1	8908153	8909703	MACS_peak_604	817.14
chr1	8916753	8921237	MACS_peak_605	3100
chr1	8921909	8923493	MACS_peak_606	475.49
chr1	8923861	8926107	MACS_peak_607	297.87
chr1	8926276	8927144	MACS_peak_608	90.55
chr1	8928964	8929653	MACS_peak_609	51.73
chr1	8930924	8932751	MACS_peak_610	370.16
chr1	8932951	8934615	MACS_peak_611	1824.13
chr1	8934973	8940690	MACS_peak_612	2877.78
chr1	8959516	8960778	MACS_peak_613	513.25
chr1	8963541	8964835	MACS_peak_614	477.22
chr1	8977862	8978798	MACS_peak_615	228.48
chr1	9001465	9002679	MACS_peak_616	209.26
chr1	9003233	9004610	MACS_peak_617	185.31
chr1	9006966	9008059	MACS_peak_618	422.67
chr1	9016581	9017294	MACS_peak_619	77.95
chr1	9022606	9023586	MACS_peak_620	243.56
chr1	9034458	9035220	MACS_peak_621	61.22
chr1	9035961	9037063	MACS_peak_622	438.45
chr1	9043565	9044280	MACS_peak_623	201.44
chr1	9045855	9047208	MACS_peak_624	1485.49
chr1	9047772	9048751	MACS_peak_625	189.84
chr1	9064724	9065873	MACS_peak_626	355.63
chr1	9069841	9070667	MACS_peak_627	142.31
chr1	9071653	9072531	MACS_peak_628	232.28
chr1	9078119	9079247	MACS_peak_629	369.24
chr1	9127030	9128083	MACS_peak_630	787.32
chr1	9134886	9135643	MACS_peak_631	91.34
chr1	9137761	9139399	MACS_peak_632	422.23
chr1	9161186	9162340	MACS_peak_633	388.98
chr1	9170569	9171599	MACS_peak_634	526.68
chr1	9172727	9173831	MACS_peak_635	124.15
chr1	9187757	9190222	MACS_peak_636	1607.37
chr1	9202016	9202912	MACS_peak_637	174.41
chr1	9203067	9203948	MACS_peak_638	101.28
chr1	9204823	9206244	MACS_peak_639	394.91
chr1	9206435	9207655	MACS_peak_640	434
chr1	9222506	9225111	MACS_peak_641	2704.76
chr1	9225940	9227362	MACS_peak_642	771.19
chr1	9229533	9230312	MACS_peak_643	76.56
chr1	9231870	9232797	MACS_peak_644	108.19
chr1	9239841	9243807	MACS_peak_645	1925.05
chr1	9255712	9257564	MACS_peak_646	953.15
chr1	9258375	9259318	MACS_peak_647	125.38
chr1	9261207	9262939	MACS_peak_648	816.62
chr1	9270328	9272396	MACS_peak_649	3100
chr1	9293009	9293882	MACS_peak_650	149.15
chr1	9294050	9295818	MACS_peak_651	1349.21
chr1	9299286	9300713	MACS_peak_652	729.88
chr1	9304240	9305260	MACS_peak_653	134.77
chr1	9309377	9310819	MACS_peak_654	510.06
chr1	9326659	9327797	MACS_peak_655	936.47
chr1	9328890	9329818	MACS_peak_656	169.06
chr1	9335151	9336450	MACS_peak_657	644.45
chr1	9339976	9341594	MACS_peak_658	974.77
chr1	9349737	9350908	MACS_peak_659	201.82
chr1	9351500	9356051	MACS_peak_660	3204.95
chr1	9359412	9360897	MACS_peak_661	171.33
chr1	9362185	9364230	MACS_peak_662	2997.81
chr1	9364292	9364934	MACS_peak_663	50.64
chr1	9365197	9366716	MACS_peak_664	109.58
chr1	9369843	9370492	MACS_peak_665	61.17
chr1	9373423	9374396	MACS_peak_666	63.57
chr1	9375511	9376825	MACS_peak_667	154.77
chr1	9377363	9378836	MACS_peak_668	864.18
chr1	9379115	9380421	MACS_peak_669	125.22
chr1	9381254	9383698	MACS_peak_670	330.23
chr1	9384248	9386414	MACS_peak_671	269.41
chr1	9387577	9388280	MACS_peak_672	55.84
chr1	9392323	9394102	MACS_peak_673	179.51
chr1	9396394	9397046	MACS_peak_674	60.86
chr1	9398139	9399601	MACS_peak_675	248.32
chr1	9399782	9402853	MACS_peak_676	477.29
chr1	9408084	9408940	MACS_peak_677	58.09
chr1	9409258	9412465	MACS_peak_678	450.52
chr1	9412819	9413628	MACS_peak_679	73.4
chr1	9413842	9414756	MACS_peak_680	97.39
chr1	9415240	9415977	MACS_peak_681	69.35
chr1	9417578	9418235	MACS_peak_682	54.71
chr1	9420614	9423035	MACS_peak_683	647.49
chr1	9423379	9423903	MACS_peak_684	51.01
chr1	9427612	9428107	MACS_peak_685	54.17
chr1	9431370	9434655	MACS_peak_686	1215.87
chr1	9436085	9437711	MACS_peak_687	971.82
chr1	9444473	9445296	MACS_peak_688	172.21
chr1	9448790	9449288	MACS_peak_689	66.41
chr1	9457436	9459006	MACS_peak_690	3030.11
chr1	9459272	9463446	MACS_peak_691	3100
chr1	9470535	9471411	MACS_peak_692	240.89
chr1	9472782	9474397	MACS_peak_693	378.98
chr1	9488506	9489779	MACS_peak_694	899.67
chr1	9494991	9496668	MACS_peak_695	430.29
chr1	9498377	9499619	MACS_peak_696	604.42
chr1	9501014	9502479	MACS_peak_697	477.98
chr1	9508191	9508856	MACS_peak_698	65.32
chr1	9515680	9516583	MACS_peak_699	421.64
chr1	9532727	9533745	MACS_peak_700	1184.55
chr1	9550836	9551825	MACS_peak_701	324.98
chr1	9554903	9556030	MACS_peak_702	127.59
chr1	9598926	9600695	MACS_peak_703	1720.49
chr1	9621174	9622281	MACS_peak_704	183.48
chr1	9648079	9650687	MACS_peak_705	1625.23
chr1	9653060	9654564	MACS_peak_706	1235.8
chr1	9675005	9676542	MACS_peak_707	503.8
chr1	9686552	9687868	MACS_peak_708	525.72
chr1	9711751	9712563	MACS_peak_709	73.09
chr1	9746995	9748886	MACS_peak_710	548.66
chr1	9748986	9750773	MACS_peak_711	581.59
chr1	9759947	9761236	MACS_peak_712	451.78
chr1	9761941	9762773	MACS_peak_713	178.18
chr1	9778676	9779955	MACS_peak_714	526.92
chr1	9781344	9782479	MACS_peak_715	260.46
chr1	9784361	9785605	MACS_peak_716	594.12
chr1	9813000	9814068	MACS_peak_717	265.75
chr1	9826742	9827470	MACS_peak_718	182.44
chr1	9827930	9828711	MACS_peak_719	82.31
chr1	9882443	9886114	MACS_peak_720	1748.01
chr1	9895478	9896643	MACS_peak_721	430.48
chr1	9919131	9920165	MACS_peak_722	132.92
chr1	9925100	9928336	MACS_peak_723	1451.97
chr1	9932540	9933719	MACS_peak_724	140.02
chr1	9934626	9935721	MACS_peak_725	351.27
chr1	9941611	9942644	MACS_peak_726	210.29
chr1	9949791	9951863	MACS_peak_727	801.41
chr1	9952223	9954576	MACS_peak_728	1132.02
chr1	9958945	9959505	MACS_peak_729	58.96
chr1	9960171	9961283	MACS_peak_730	218.9
chr1	9968939	9971528	MACS_peak_731	3100
chr1	9974303	9974906	MACS_peak_732	72.41
chr1	10002261	10004266	MACS_peak_733	2558.41
chr1	10010088	10011063	MACS_peak_734	935.82
chr1	10038096	10039153	MACS_peak_735	292.43
chr1	10050293	10051904	MACS_peak_736	627.12
chr1	10075687	10076386	MACS_peak_737	67.54
chr1	10092215	10095091	MACS_peak_738	3112.56
chr1	10115434	10116357	MACS_peak_739	199.76
chr1	10120196	10120961	MACS_peak_740	60.93
chr1	10124135	10125216	MACS_peak_741	166.51
chr1	10126831	10127508	MACS_peak_742	88.67
chr1	10133812	10135202	MACS_peak_743	1313.29
chr1	10167840	10169149	MACS_peak_744	650.97
chr1	10212744	10213502	MACS_peak_745	153.58
chr1	10269373	10272767	MACS_peak_746	3100
chr1	10277820	10278720	MACS_peak_747	138.09
chr1	10290451	10291322	MACS_peak_748	319.47
chr1	10312156	10313272	MACS_peak_749	116.62
chr1	10313413	10314350	MACS_peak_750	153.37
chr1	10340610	10341557	MACS_peak_751	76.53
chr1	10397781	10398744	MACS_peak_752	376.18
chr1	10399399	10400637	MACS_peak_753	839.39
chr1	10420763	10421687	MACS_peak_754	96.25
chr1	10437032	10438166	MACS_peak_755	385.2
chr1	10438190	10439423	MACS_peak_756	466.43
chr1	10440277	10441427	MACS_peak_757	565.88
chr1	10458031	10460899	MACS_peak_758	3100
chr1	10463207	10464470	MACS_peak_759	330.37
chr1	10474833	10476193	MACS_peak_760	1305.47
chr1	10485804	10486472	MACS_peak_761	83.38
chr1	10487765	10488886	MACS_peak_762	287.05
chr1	10489424	10491813	MACS_peak_763	2053.57
chr1	10510959	10512203	MACS_peak_764	342.61
chr1	10517868	10520051	MACS_peak_765	973.99
chr1	10531292	10533178	MACS_peak_766	1753.27
chr1	10534382	10536185	MACS_peak_767	1163.77
chr1	10554228	10555870	MACS_peak_768	636.84
chr1	10564130	10564931	MACS_peak_769	92.24
chr1	10567105	10568122	MACS_peak_770	570.88
chr1	10569967	10571996	MACS_peak_771	2132.77
chr1	10574253	10575089	MACS_peak_772	94.26
chr1	10582233	10583245	MACS_peak_773	122.9
chr1	10587980	10589552	MACS_peak_774	1151.05
chr1	10600399	10601342	MACS_peak_775	125.38
chr1	10621112	10621847	MACS_peak_776	94.11
chr1	10635559	10636138	MACS_peak_777	311.44
chr1	10656535	10657327	MACS_peak_778	58.45
chr1	10659217	10660105	MACS_peak_779	76.75
chr1	10706001	10707065	MACS_peak_780	341.47
chr1	10711365	10711962	MACS_peak_781	55.02
chr1	10723482	10724277	MACS_peak_782	52.97
chr1	10728104	10729085	MACS_peak_783	153.71
chr1	10739309	10740327	MACS_peak_784	148.34
chr1	10754184	10755440	MACS_peak_785	209.75
chr1	10790878	10791493	MACS_peak_786	77.27
chr1	10815622	10816750	MACS_peak_787	261.81
chr1	10821833	10822724	MACS_peak_788	112.71
chr1	10848583	10849366	MACS_peak_789	120.84
chr1	10853717	10854747	MACS_peak_790	153.4
chr1	10856278	10857137	MACS_peak_791	387.39
chr1	10884711	10885390	MACS_peak_792	69.72
chr1	10895823	10896757	MACS_peak_793	146.86
chr1	10926771	10927993	MACS_peak_794	244.5
chr1	10933291	10933858	MACS_peak_795	52.34
chr1	10961497	10962092	MACS_peak_796	67.14
chr1	10969621	10970642	MACS_peak_797	97.42
chr1	11002001	11002762	MACS_peak_798	138.34
chr1	11003750	11005186	MACS_peak_799	281.77
chr1	11020812	11021808	MACS_peak_800	289.25
chr1	11035509	11036510	MACS_peak_801	111.71
chr1	11039298	11040786	MACS_peak_802	244.25
chr1	11071748	11073933	MACS_peak_803	1768.59
chr1	11091449	11092696	MACS_peak_804	156.9
chr1	11097295	11098450	MACS_peak_805	304.28
chr1	11104912	11105925	MACS_peak_806	86.76
chr1	11112359	11114664	MACS_peak_807	966.11
chr1	11118728	11121462	MACS_peak_808	2339.98
chr1	11121642	11122370	MACS_peak_809	122.12
chr1	11123876	11124490	MACS_peak_810	71.09
chr1	11158799	11160700	MACS_peak_811	1209.42
chr1	11194011	11195406	MACS_peak_812	730.67
chr1	11198783	11199775	MACS_peak_813	315.63
chr1	11206931	11208266	MACS_peak_814	895.83
chr1	11216284	11217211	MACS_peak_815	147.9
chr1	11218120	11219593	MACS_peak_816	905.21
chr1	11256636	11257364	MACS_peak_817	88.6
chr1	11296634	11297864	MACS_peak_818	370.81
chr1	11301461	11302499	MACS_peak_819	271.92
chr1	11321799	11323470	MACS_peak_820	2553.79
chr1	11327305	11328344	MACS_peak_821	728.6
chr1	11329657	11330386	MACS_peak_822	58.86
chr1	11332331	11334343	MACS_peak_823	2237.45
chr1	11340676	11342553	MACS_peak_824	485.7
chr1	11379871	11380942	MACS_peak_825	103.75
chr1	11397189	11398127	MACS_peak_826	277.13
chr1	11443884	11444985	MACS_peak_827	163.6
chr1	11518409	11520068	MACS_peak_828	1062.81
chr1	11533659	11534167	MACS_peak_829	52.73
chr1	11538386	11539643	MACS_peak_830	415.91
chr1	11582376	11583777	MACS_peak_831	115.35
chr1	11610500	11611337	MACS_peak_832	133.59
chr1	11618983	11619671	MACS_peak_833	57.26
chr1	11654062	11656099	MACS_peak_834	591.14
chr1	11658111	11659182	MACS_peak_835	233.81
chr1	11695658	11696434	MACS_peak_836	255.26
chr1	11702066	11703151	MACS_peak_837	223.65
chr1	11705405	11706555	MACS_peak_838	452.64
chr1	11706727	11707545	MACS_peak_839	66.87
chr1	11708564	11709566	MACS_peak_840	87.87
chr1	11709992	11711437	MACS_peak_841	628.08
chr1	11714350	11715166	MACS_peak_842	103.03
chr1	11723673	11724860	MACS_peak_843	380.93
chr1	11740334	11742197	MACS_peak_844	1341.14
chr1	11749452	11749993	MACS_peak_845	67.39
chr1	11752572	11754353	MACS_peak_846	1151.4
chr1	11771056	11771785	MACS_peak_847	350.8
chr1	11778996	11780437	MACS_peak_848	546.17
chr1	11790008	11791131	MACS_peak_849	254.96
chr1	11791568	11792323	MACS_peak_850	61.88
chr1	11795511	11797806	MACS_peak_851	1590.76
chr1	11805694	11807325	MACS_peak_852	322.31
chr1	11808884	11810046	MACS_peak_853	335.76
chr1	11813360	11814382	MACS_peak_854	103.22
chr1	11828731	11829595	MACS_peak_855	85.03
chr1	11844534	11846035	MACS_peak_856	667.99
chr1	11847123	11848530	MACS_peak_857	201.14
chr1	11850189	11851772	MACS_peak_858	1277.47
chr1	11856158	11857123	MACS_peak_859	238.6
chr1	11857200	11858744	MACS_peak_860	2206.56
chr1	11862235	11867144	MACS_peak_861	3100
chr1	11881070	11882394	MACS_peak_862	541.9
chr1	11884768	11885841	MACS_peak_863	140.8
chr1	11898286	11899447	MACS_peak_864	352.83
chr1	11901942	11902915	MACS_peak_865	96.75
chr1	11919181	11919970	MACS_peak_866	100.06
chr1	11922558	11923542	MACS_peak_867	174.41
chr1	11953604	11954737	MACS_peak_868	230.18
chr1	11958902	11959377	MACS_peak_869	62.88
chr1	11967339	11970524	MACS_peak_870	3100
chr1	11978688	11979630	MACS_peak_871	106.38
chr1	11984879	11985887	MACS_peak_872	110.88
chr1	11985991	11987192	MACS_peak_873	456.94
chr1	11989652	11990587	MACS_peak_874	133.09
chr1	11990669	11991848	MACS_peak_875	810.1
chr1	11993867	11995560	MACS_peak_876	2097.95
chr1	12006423	12007378	MACS_peak_877	98.76
chr1	12012464	12013280	MACS_peak_878	96.67
chr1	12020316	12021705	MACS_peak_879	560.47
chr1	12038207	12039028	MACS_peak_880	89.87
chr1	12039193	12041262	MACS_peak_881	2968.57
chr1	12045567	12046522	MACS_peak_882	137.01
chr1	12057069	12057776	MACS_peak_883	111.33
chr1	12062024	12062720	MACS_peak_884	92.7
chr1	12073443	12074263	MACS_peak_885	72.28
chr1	12078775	12080832	MACS_peak_886	2749.36
chr1	12086235	12086869	MACS_peak_887	56.97
chr1	12090985	12092185	MACS_peak_888	386.43
chr1	12100316	12101191	MACS_peak_889	83.84
chr1	12111672	12112775	MACS_peak_890	401.97
chr1	12116436	12117023	MACS_peak_891	56.05
chr1	12122923	12123665	MACS_peak_892	74.68
chr1	12127641	12128899	MACS_peak_893	424.39
chr1	12139333	12140042	MACS_peak_894	78.41
chr1	12166473	12167348	MACS_peak_895	121.36
chr1	12178397	12179199	MACS_peak_896	79.97
chr1	12184675	12186441	MACS_peak_897	509.8
chr1	12192668	12193700	MACS_peak_898	555.68
chr1	12203400	12204478	MACS_peak_899	681.6
chr1	12206539	12207955	MACS_peak_900	277.8
chr1	12212969	12214254	MACS_peak_901	562.54
chr1	12221091	12222869	MACS_peak_902	1488.31
chr1	12226562	12227432	MACS_peak_903	84.37
chr1	12228269	12229360	MACS_peak_904	261.16
chr1	12235383	12236231	MACS_peak_905	58.77
chr1	12237723	12239953	MACS_peak_906	1103.51
chr1	12243815	12245098	MACS_peak_907	489.17
chr1	12268474	12269668	MACS_peak_908	396.56
chr1	12289549	12291917	MACS_peak_909	975.85
chr1	12303958	12304641	MACS_peak_910	57.75
chr1	12331828	12332574	MACS_peak_911	57.27
chr1	12335346	12335810	MACS_peak_912	71.01
chr1	12348328	12349173	MACS_peak_913	206.86
chr1	12356414	12357433	MACS_peak_914	335.04
chr1	12374176	12374859	MACS_peak_915	57.75
chr1	12444834	12445837	MACS_peak_916	143.72
chr1	12457361	12458807	MACS_peak_917	349.16
chr1	12465207	12466670	MACS_peak_918	576.56
chr1	12467156	12468177	MACS_peak_919	343.25
chr1	12483845	12484660	MACS_peak_920	166.09
chr1	12493054	12497854	MACS_peak_921	3100
chr1	12513943	12515790	MACS_peak_922	475.77
chr1	12516555	12517656	MACS_peak_923	191.52
chr1	12520861	12521832	MACS_peak_924	109.11
chr1	12534953	12535997	MACS_peak_925	112.79
chr1	12537710	12539457	MACS_peak_926	1662.37
chr1	12540274	12541580	MACS_peak_927	1368.98
chr1	12561253	12562647	MACS_peak_928	1175.12
chr1	12570030	12571245	MACS_peak_929	662.59
chr1	12578827	12579427	MACS_peak_930	66.56
chr1	12599685	12601001	MACS_peak_931	228.74
chr1	12601118	12601967	MACS_peak_932	145.81
chr1	12602828	12603499	MACS_peak_933	70.61
chr1	12609100	12610723	MACS_peak_934	851.98
chr1	12633537	12634596	MACS_peak_935	149.3
chr1	12647944	12648728	MACS_peak_936	94.31
chr1	12655445	12657142	MACS_peak_937	1325.65
chr1	12658778	12659837	MACS_peak_938	142.67
chr1	12661016	12665151	MACS_peak_939	3024.41
chr1	12675685	12677158	MACS_peak_940	391.92
chr1	12677561	12680545	MACS_peak_941	3100
chr1	12681354	12682186	MACS_peak_942	65.54
chr1	12694561	12695323	MACS_peak_943	78.43
chr1	12695978	12697410	MACS_peak_944	631.95
chr1	12718547	12719788	MACS_peak_945	170.79
chr1	12726182	12726888	MACS_peak_946	55.56
chr1	12995896	12996782	MACS_peak_947	82.67
chr1	13106229	13107144	MACS_peak_948	116.06
chr1	13370426	13371207	MACS_peak_949	164.58
chr1	13462311	13462832	MACS_peak_950	57.31
chr1	13991891	13992935	MACS_peak_951	262.61
chr1	14025972	14027765	MACS_peak_952	214.93
chr1	14052100	14052868	MACS_peak_953	116.17
chr1	14074952	14076721	MACS_peak_954	1145.6
chr1	14093006	14094194	MACS_peak_955	192.1
chr1	14133370	14134353	MACS_peak_956	139.8
chr1	14137535	14138295	MACS_peak_957	224.85
chr1	14286762	14287576	MACS_peak_958	116.43
chr1	15241529	15242270	MACS_peak_959	74.79
chr1	15294745	15295430	MACS_peak_960	63.21
chr1	15334022	15336108	MACS_peak_961	1004.03
chr1	15353777	15354671	MACS_peak_962	138.97
chr1	15364523	15365183	MACS_peak_963	60.04
chr1	15372884	15373701	MACS_peak_964	288.89
chr1	15383200	15383965	MACS_peak_965	175.22
chr1	15415715	15416383	MACS_peak_966	65
chr1	15416511	15417547	MACS_peak_967	322.36
chr1	15426610	15427599	MACS_peak_968	173.61
chr1	15438557	15439171	MACS_peak_969	118.82
chr1	15454864	15455641	MACS_peak_970	433.44
chr1	15478429	15481714	MACS_peak_971	3014
chr1	15485193	15486136	MACS_peak_972	131.99
chr1	15493696	15495865	MACS_peak_973	978.23
chr1	15503520	15506576	MACS_peak_974	3100
chr1	15514259	15515966	MACS_peak_975	646.42
chr1	15526506	15527714	MACS_peak_976	1152
chr1	15536300	15536920	MACS_peak_977	76.64
chr1	15544346	15546007	MACS_peak_978	1590.77
chr1	15550352	15551310	MACS_peak_979	157.17
chr1	15573409	15574166	MACS_peak_980	110.95
chr1	15584547	15585476	MACS_peak_981	83.95
chr1	15586629	15588834	MACS_peak_982	2451.29
chr1	15598634	15599489	MACS_peak_983	398.13
chr1	15623306	15624087	MACS_peak_984	64.91
chr1	15625921	15627049	MACS_peak_985	238.64
chr1	15631146	15631791	MACS_peak_986	55.88
chr1	15649314	15650882	MACS_peak_987	548.65
chr1	15655079	15656318	MACS_peak_988	510.53
chr1	15662937	15665451	MACS_peak_989	3180.34
chr1	15666683	15667510	MACS_peak_990	101.64
chr1	15668148	15669220	MACS_peak_991	305.72
chr1	15678664	15679718	MACS_peak_992	452.1
chr1	15683051	15683946	MACS_peak_993	182.05
chr1	15694338	15695157	MACS_peak_994	129.34
chr1	15733236	15734362	MACS_peak_995	201.88
chr1	15735450	15740896	MACS_peak_996	1768.36
chr1	15742109	15746241	MACS_peak_997	3100
chr1	15755455	15756601	MACS_peak_998	69.49
chr1	15757025	15760506	MACS_peak_999	1653.68
chr1	15787121	15787831	MACS_peak_1000	97.4
chr1	15817161	15818018	MACS_peak_1001	97.95
chr1	15820043	15821311	MACS_peak_1002	396
chr1	15827640	15828552	MACS_peak_1003	97.62
chr1	15841518	15842175	MACS_peak_1004	54.71
chr1	15849993	15852367	MACS_peak_1005	2583.04
chr1	15852464	15854138	MACS_peak_1006	2629.34
chr1	15885716	15886440	MACS_peak_1007	89.1
chr1	15897850	15899007	MACS_peak_1008	248.6
chr1	15910777	15911653	MACS_peak_1009	114.66
chr1	15921383	15922220	MACS_peak_1010	119.93
chr1	15929535	15930767	MACS_peak_1011	927.73
chr1	15942789	15945648	MACS_peak_1012	2128.95
chr1	15946228	15947387	MACS_peak_1013	524.63
chr1	15966865	15967787	MACS_peak_1014	134.92
chr1	15983130	15984247	MACS_peak_1015	233.04
chr1	15994338	15995071	MACS_peak_1016	87.98
chr1	16004660	16005694	MACS_peak_1017	458
chr1	16010416	16011840	MACS_peak_1018	386.02
chr1	16017928	16019591	MACS_peak_1019	799.78
chr1	16029249	16030803	MACS_peak_1020	343.9
chr1	16059613	16060438	MACS_peak_1021	60.8
chr1	16061321	16064024	MACS_peak_1022	471.38
chr1	16064029	16069505	MACS_peak_1023	2089.49
chr1	16070681	16071640	MACS_peak_1024	136.45
chr1	16072852	16077154	MACS_peak_1025	3100
chr1	16081851	16089709	MACS_peak_1026	3100
chr1	16090178	16091588	MACS_peak_1027	271.41
chr1	16091877	16092912	MACS_peak_1028	505.55
chr1	16098302	16099274	MACS_peak_1029	128.07
chr1	16101821	16102907	MACS_peak_1030	102.13
chr1	16104036	16104921	MACS_peak_1031	71.47
chr1	16107018	16108080	MACS_peak_1032	176.34
chr1	16110429	16114661	MACS_peak_1033	1675.34
chr1	16114760	16115959	MACS_peak_1034	404.05
chr1	16118124	16119276	MACS_peak_1035	380.75
chr1	16121105	16123931	MACS_peak_1036	3164.71
chr1	16124275	16124884	MACS_peak_1037	59.56
chr1	16125102	16128236	MACS_peak_1038	1600.38
chr1	16129611	16130533	MACS_peak_1039	96.48
chr1	16141659	16142641	MACS_peak_1040	196.76
chr1	16160397	16163420	MACS_peak_1041	3161.94
chr1	16173432	16177140	MACS_peak_1042	2306.29
chr1	16196715	16197626	MACS_peak_1043	116.57
chr1	16211927	16213629	MACS_peak_1044	1056.79
chr1	16219606	16220151	MACS_peak_1045	54.65
chr1	16229248	16229959	MACS_peak_1046	124.78
chr1	16242505	16243582	MACS_peak_1047	153.49
chr1	16249659	16250462	MACS_peak_1048	207.35
chr1	16261822	16262550	MACS_peak_1049	53.56
chr1	16263170	16264978	MACS_peak_1050	1038.3
chr1	16265025	16266572	MACS_peak_1051	858.08
chr1	16275179	16281006	MACS_peak_1052	3100
chr1	16282171	16283166	MACS_peak_1053	151.65
chr1	16283646	16286565	MACS_peak_1054	1008.15
chr1	16291857	16293396	MACS_peak_1055	338.99
chr1	16301544	16303015	MACS_peak_1056	784.33
chr1	16320453	16321810	MACS_peak_1057	713.75
chr1	16333380	16334127	MACS_peak_1058	80.13
chr1	16334200	16335013	MACS_peak_1059	151.62
chr1	16335256	16336271	MACS_peak_1060	228.85
chr1	16339497	16340270	MACS_peak_1061	158.45
chr1	16347224	16348038	MACS_peak_1062	123.19
chr1	16353066	16353822	MACS_peak_1063	56.37
chr1	16358805	16360071	MACS_peak_1064	1011.39
chr1	16368787	16369807	MACS_peak_1065	109.48
chr1	16374717	16375932	MACS_peak_1066	223.53
chr1	16381930	16383339	MACS_peak_1067	527.65
chr1	16390907	16391663	MACS_peak_1068	97.86
chr1	16394473	16395668	MACS_peak_1069	328.49
chr1	16399284	16400624	MACS_peak_1070	139.3
chr1	16402024	16403993	MACS_peak_1071	459.09
chr1	16405283	16406245	MACS_peak_1072	728.61
chr1	16408439	16409611	MACS_peak_1073	300.73
chr1	16412015	16412711	MACS_peak_1074	73.82
chr1	16415257	16416262	MACS_peak_1075	382.96
chr1	16432909	16434099	MACS_peak_1076	250.21
chr1	16446184	16450103	MACS_peak_1077	1171.79
chr1	16453069	16456203	MACS_peak_1078	356.17
chr1	16456625	16462526	MACS_peak_1079	861.36
chr1	16463322	16463909	MACS_peak_1080	50.35
chr1	16464081	16469668	MACS_peak_1081	3100
chr1	16469686	16475507	MACS_peak_1082	3100
chr1	16476166	16484183	MACS_peak_1083	3100
chr1	16490253	16491452	MACS_peak_1084	802.1
chr1	16494309	16495076	MACS_peak_1085	90.11
chr1	16497958	16498732	MACS_peak_1086	89.26
chr1	16499181	16501631	MACS_peak_1087	1529.71
chr1	16501784	16503464	MACS_peak_1088	823.43
chr1	16506500	16507264	MACS_peak_1089	66.59
chr1	16507835	16509714	MACS_peak_1090	3131.07
chr1	16513982	16515050	MACS_peak_1091	633.8
chr1	16515231	16516258	MACS_peak_1092	333.1
chr1	16531142	16532122	MACS_peak_1093	146.99
chr1	16532322	16534278	MACS_peak_1094	2209.43
chr1	16534493	16535409	MACS_peak_1095	74
chr1	16542353	16544667	MACS_peak_1096	2112.56
chr1	16562553	16564464	MACS_peak_1097	1331.98
chr1	16570322	16571541	MACS_peak_1098	307.17
chr1	16574415	16576971	MACS_peak_1099	1697.67
chr1	16584930	16585683	MACS_peak_1100	79.44
chr1	16592710	16593861	MACS_peak_1101	614.7
chr1	16593934	16594702	MACS_peak_1102	109.42
chr1	16596854	16598095	MACS_peak_1103	351.54
chr1	16619843	16620723	MACS_peak_1104	169.75
chr1	16650492	16651487	MACS_peak_1105	281.14
chr1	16675129	16675901	MACS_peak_1106	89.5
chr1	16677103	16679882	MACS_peak_1107	1229.93
chr1	16689798	16690468	MACS_peak_1108	186.4
chr1	16693066	16695503	MACS_peak_1109	3100
chr1	16697982	16699030	MACS_peak_1110	600.32
chr1	16701591	16703094	MACS_peak_1111	1314.73
chr1	16710260	16710855	MACS_peak_1112	61.08
chr1	16712229	16713694	MACS_peak_1113	566.88
chr1	16722667	16723924	MACS_peak_1114	460.06
chr1	16729202	16730082	MACS_peak_1115	56.08
chr1	16766364	16768455	MACS_peak_1116	1700.5
chr1	16787911	16788536	MACS_peak_1117	52.24
chr1	16804634	16805722	MACS_peak_1118	794.1
chr1	16823790	16824477	MACS_peak_1119	51.91
chr1	16824657	16826815	MACS_peak_1120	1097.69
chr1	16838840	16841799	MACS_peak_1121	3100
chr1	16846827	16848695	MACS_peak_1122	1067.52
chr1	16855877	16856829	MACS_peak_1123	130.75
chr1	16857676	16859913	MACS_peak_1124	1392.87
chr1	16860498	16863016	MACS_peak_1125	3100
chr1	16866855	16867617	MACS_peak_1126	66.79
chr1	16871671	16872980	MACS_peak_1127	621.89
chr1	16873864	16875751	MACS_peak_1128	382.05
chr1	16886203	16887105	MACS_peak_1129	69.86
chr1	16891253	16893018	MACS_peak_1130	251.44
chr1	16893093	16894278	MACS_peak_1131	165.21
chr1	16906824	16907664	MACS_peak_1132	106.39
chr1	16918031	16919177	MACS_peak_1133	616.4
chr1	16920031	16921125	MACS_peak_1134	138.05
chr1	16921468	16922265	MACS_peak_1135	63.38
chr1	16927990	16929708	MACS_peak_1136	272.03
chr1	16938309	16940954	MACS_peak_1137	3100
chr1	16945252	16948673	MACS_peak_1138	2420.18
chr1	16949533	16954578	MACS_peak_1139	1571.94
chr1	16954706	16955819	MACS_peak_1140	161.88
chr1	16956388	16957355	MACS_peak_1141	97.42
chr1	16957657	16960005	MACS_peak_1142	222.9
chr1	16964418	16965320	MACS_peak_1143	81
chr1	16965373	16966487	MACS_peak_1144	93.53
chr1	16968575	16972939	MACS_peak_1145	3100
chr1	16973378	16976384	MACS_peak_1146	743.74
chr1	16977911	16978608	MACS_peak_1147	79.83
chr1	16982690	16984249	MACS_peak_1148	390.18
chr1	16984770	16985698	MACS_peak_1149	108.07
chr1	16991663	16994422	MACS_peak_1150	3100
chr1	16997104	16998272	MACS_peak_1151	285.51
chr1	17001228	17002131	MACS_peak_1152	165.9
chr1	17004349	17004947	MACS_peak_1153	220.65
chr1	17006925	17007777	MACS_peak_1154	399.06
chr1	17017215	17018972	MACS_peak_1155	280.05
chr1	17019757	17021666	MACS_peak_1156	423.83
chr1	17023993	17026038	MACS_peak_1157	406.58
chr1	17026329	17028297	MACS_peak_1158	310.7
chr1	17028704	17029373	MACS_peak_1159	53.57
chr1	17029419	17031605	MACS_peak_1160	1790.33
chr1	17032729	17034886	MACS_peak_1161	380.22
chr1	17035662	17037968	MACS_peak_1162	910.38
chr1	17038147	17039054	MACS_peak_1163	130.29
chr1	17039095	17040342	MACS_peak_1164	108.33
chr1	17041619	17043165	MACS_peak_1165	140.26
chr1	17043733	17045738	MACS_peak_1166	166.93
chr1	17046806	17047770	MACS_peak_1167	69.55
chr1	17047854	17048628	MACS_peak_1168	71.27
chr1	17053433	17054709	MACS_peak_1169	394.12
chr1	17058627	17059654	MACS_peak_1170	250.07
chr1	17060675	17061396	MACS_peak_1171	59.62
chr1	17061851	17063393	MACS_peak_1172	330.75
chr1	17066009	17068733	MACS_peak_1173	3100
chr1	17074086	17075758	MACS_peak_1174	330.07
chr1	17076242	17077668	MACS_peak_1175	478.87
chr1	17081547	17082662	MACS_peak_1176	182.25
chr1	17083682	17085338	MACS_peak_1177	233.23
chr1	17085443	17088046	MACS_peak_1178	302.84
chr1	17090055	17091509	MACS_peak_1179	221.56
chr1	17093242	17093809	MACS_peak_1180	58.19
chr1	17096478	17097552	MACS_peak_1181	288.78
chr1	17098937	17100108	MACS_peak_1182	116.42
chr1	17107214	17108109	MACS_peak_1183	65.14
chr1	17114240	17114838	MACS_peak_1184	60.75
chr1	17185251	17187206	MACS_peak_1185	1158.2
chr1	17188096	17189253	MACS_peak_1186	622.61
chr1	17193476	17194294	MACS_peak_1187	212.33
chr1	17198280	17200546	MACS_peak_1188	3100
chr1	17200881	17203047	MACS_peak_1189	1900.64
chr1	17203927	17204946	MACS_peak_1190	212.78
chr1	17209227	17210160	MACS_peak_1191	95.24
chr1	17214740	17216762	MACS_peak_1192	1914.67
chr1	17221504	17224225	MACS_peak_1193	3100
chr1	17229294	17233080	MACS_peak_1194	3100
chr1	17233809	17234545	MACS_peak_1195	58.2
chr1	17239881	17241651	MACS_peak_1196	1754.84
chr1	17247631	17248923	MACS_peak_1197	285.01
chr1	17257706	17258709	MACS_peak_1198	193.14
chr1	17273992	17274393	MACS_peak_1199	59.5
chr1	17277752	17278638	MACS_peak_1200	306.75
chr1	17286837	17288208	MACS_peak_1201	593.54
chr1	17289452	17290699	MACS_peak_1202	309.49
chr1	17293167	17294586	MACS_peak_1203	428.87
chr1	17298069	17299117	MACS_peak_1204	164.5
chr1	17304831	17305735	MACS_peak_1205	75.16
chr1	17306914	17308538	MACS_peak_1206	217.7
chr1	17310671	17312047	MACS_peak_1207	1072.47
chr1	17330158	17331053	MACS_peak_1208	99.61
chr1	17335921	17339208	MACS_peak_1209	1948.53
chr1	17342462	17343594	MACS_peak_1210	376.96
chr1	17372567	17373167	MACS_peak_1211	60.53
chr1	17379545	17381403	MACS_peak_1212	2194.06
chr1	17385787	17386949	MACS_peak_1213	712.04
chr1	17389007	17390632	MACS_peak_1214	346.05
chr1	17396406	17397172	MACS_peak_1215	96.58
chr1	17399685	17400306	MACS_peak_1216	64.18
chr1	17401637	17402591	MACS_peak_1217	123.93
chr1	17444964	17446619	MACS_peak_1218	371.25
chr1	17448515	17450009	MACS_peak_1219	371.38
chr1	17452045	17453026	MACS_peak_1220	344.49
chr1	17454131	17455836	MACS_peak_1221	1202.98
chr1	17487492	17488517	MACS_peak_1222	127.64
chr1	17534208	17535293	MACS_peak_1223	114.13
chr1	17552723	17553500	MACS_peak_1224	59.82
chr1	17559230	17561067	MACS_peak_1225	1109.41
chr1	17563301	17564020	MACS_peak_1226	496.5
chr1	17565535	17566654	MACS_peak_1227	337.1
chr1	17577030	17578944	MACS_peak_1228	699.3
chr1	17600487	17601306	MACS_peak_1229	180.57
chr1	17615748	17616674	MACS_peak_1230	102.11
chr1	17662280	17663174	MACS_peak_1231	112.32
chr1	17674448	17675453	MACS_peak_1232	111.24
chr1	17728567	17729370	MACS_peak_1233	57.47
chr1	17729593	17730204	MACS_peak_1234	59.35
chr1	17730406	17731360	MACS_peak_1235	87.1
chr1	17732036	17733304	MACS_peak_1236	744.82
chr1	17745927	17747126	MACS_peak_1237	169.94
chr1	17762788	17767045	MACS_peak_1238	1408.98
chr1	17803619	17804597	MACS_peak_1239	140.5
chr1	17811585	17812387	MACS_peak_1240	62.91
chr1	17820490	17821491	MACS_peak_1241	497
chr1	17828443	17829607	MACS_peak_1242	343.7
chr1	17834120	17835151	MACS_peak_1243	114.32
chr1	17835686	17836530	MACS_peak_1244	75.53
chr1	17855490	17856142	MACS_peak_1245	55.19
chr1	17857788	17858816	MACS_peak_1246	90.91
chr1	17865971	17867721	MACS_peak_1247	791.94
chr1	17871313	17872583	MACS_peak_1248	624.59
chr1	17877530	17879047	MACS_peak_1249	1024.02
chr1	17880008	17881278	MACS_peak_1250	976.66
chr1	17881317	17882102	MACS_peak_1251	59.08
chr1	17887686	17888673	MACS_peak_1252	250.15
chr1	17895371	17896821	MACS_peak_1253	396.85
chr1	17899032	17899605	MACS_peak_1254	63.55
chr1	17900855	17901552	MACS_peak_1255	67.76
chr1	17933018	17934026	MACS_peak_1256	110.88
chr1	17955574	17956291	MACS_peak_1257	54.55
chr1	17979787	17981026	MACS_peak_1258	377.21
chr1	17987797	17988689	MACS_peak_1259	182.57
chr1	17994943	17995546	MACS_peak_1260	54.41
chr1	18022628	18023579	MACS_peak_1261	454.75
chr1	18027365	18027998	MACS_peak_1262	51.48
chr1	18418439	18419131	MACS_peak_1263	56.88
chr1	18427008	18427613	MACS_peak_1264	54.21
chr1	18582572	18583265	MACS_peak_1265	56.79
chr1	18882528	18883299	MACS_peak_1266	60.37
chr1	18883832	18885003	MACS_peak_1267	153.91
chr1	18901711	18902727	MACS_peak_1268	122.4
chr1	18904537	18905406	MACS_peak_1269	284.74
chr1	18907677	18908365	MACS_peak_1270	93.76
chr1	18908624	18909529	MACS_peak_1271	80.7
chr1	18923659	18924605	MACS_peak_1272	309.41
chr1	18944715	18945747	MACS_peak_1273	181.07
chr1	18962104	18962959	MACS_peak_1274	58.17
chr1	18969706	18970396	MACS_peak_1275	62.7
chr1	19007606	19008530	MACS_peak_1276	134.64
chr1	19046188	19047205	MACS_peak_1277	103.78
chr1	19088658	19089217	MACS_peak_1278	65.2
chr1	19146699	19148034	MACS_peak_1279	502.32
chr1	19201111	19202897	MACS_peak_1280	857.47
chr1	19210250	19211702	MACS_peak_1281	534.22
chr1	19212230	19213250	MACS_peak_1282	91.73
chr1	19228132	19230286	MACS_peak_1283	2301
chr1	19233184	19235671	MACS_peak_1284	1244.48
chr1	19239148	19240550	MACS_peak_1285	2048.86
chr1	19241454	19242182	MACS_peak_1286	95.02
chr1	19247152	19252168	MACS_peak_1287	1613.42
chr1	19252352	19255537	MACS_peak_1288	3100
chr1	19258635	19259642	MACS_peak_1289	117.21
chr1	19264735	19265716	MACS_peak_1290	95.87
chr1	19267910	19269232	MACS_peak_1291	735.72
chr1	19270778	19272734	MACS_peak_1292	399.86
chr1	19274994	19278080	MACS_peak_1293	1596.66
chr1	19280242	19284294	MACS_peak_1294	2445.43
chr1	19292006	19292793	MACS_peak_1295	113.48
chr1	19298339	19300308	MACS_peak_1296	868.02
chr1	19300677	19301692	MACS_peak_1297	104
chr1	19336129	19338597	MACS_peak_1298	1669.41
chr1	19381294	19383081	MACS_peak_1299	464.01
chr1	19392439	19394432	MACS_peak_1300	234.08
chr1	19394579	19395991	MACS_peak_1301	125.54
chr1	19396233	19398565	MACS_peak_1302	373.82
chr1	19405631	19406283	MACS_peak_1303	55.19
chr1	19406791	19410650	MACS_peak_1304	3100
chr1	19422489	19423418	MACS_peak_1305	296.23
chr1	19439752	19440721	MACS_peak_1306	312.51
chr1	19447550	19448255	MACS_peak_1307	50.31
chr1	19450217	19451083	MACS_peak_1308	84.81
chr1	19482810	19484036	MACS_peak_1309	729.48
chr1	19489461	19490560	MACS_peak_1310	485.83
chr1	19505949	19507001	MACS_peak_1311	237.37
chr1	19512327	19513192	MACS_peak_1312	150.41
chr1	19519164	19520043	MACS_peak_1313	114.26
chr1	19529317	19530701	MACS_peak_1314	454.36
chr1	19530906	19531697	MACS_peak_1315	69.53
chr1	19533174	19534061	MACS_peak_1316	106.83
chr1	19535046	19538343	MACS_peak_1317	2173.05
chr1	19543860	19544881	MACS_peak_1318	103.33
chr1	19566394	19566894	MACS_peak_1319	66.15
chr1	19567498	19568405	MACS_peak_1320	459.1
chr1	19577431	19579481	MACS_peak_1321	1532.02
chr1	19586252	19588192	MACS_peak_1322	410.36
chr1	19614658	19615990	MACS_peak_1323	512.19
chr1	19621227	19621865	MACS_peak_1324	51.01
chr1	19635490	19636500	MACS_peak_1325	123.15
chr1	19637230	19640192	MACS_peak_1326	2660
chr1	19641207	19642974	MACS_peak_1327	873.25
chr1	19655076	19657147	MACS_peak_1328	194.47
chr1	19657874	19658916	MACS_peak_1329	89.49
chr1	19659146	19660629	MACS_peak_1330	123.96
chr1	19662340	19664644	MACS_peak_1331	558.72
chr1	19667608	19668823	MACS_peak_1332	332.41
chr1	19669814	19671699	MACS_peak_1333	467.93
chr1	19694011	19694877	MACS_peak_1334	73.31
chr1	19700533	19701516	MACS_peak_1335	107.69
chr1	19710341	19711535	MACS_peak_1336	422.93
chr1	19712225	19714145	MACS_peak_1337	476.82
chr1	19714795	19715384	MACS_peak_1338	61.74
chr1	19717471	19718737	MACS_peak_1339	208.2
chr1	19724522	19725687	MACS_peak_1340	247.14
chr1	19744673	19745491	MACS_peak_1341	66.87
chr1	19749229	19750234	MACS_peak_1342	87.57
chr1	19755823	19757484	MACS_peak_1343	1020.53
chr1	19762213	19764003	MACS_peak_1344	228.17
chr1	19764086	19765443	MACS_peak_1345	174.88
chr1	19765963	19767752	MACS_peak_1346	310.42
chr1	19772217	19773033	MACS_peak_1347	220.89
chr1	19774719	19776355	MACS_peak_1348	611.28
chr1	19776892	19778276	MACS_peak_1349	876.72
chr1	19778318	19779283	MACS_peak_1350	170.28
chr1	19780617	19781815	MACS_peak_1351	190.59
chr1	19782953	19784265	MACS_peak_1352	563.97
chr1	19794691	19796877	MACS_peak_1353	1680.06
chr1	19802599	19805011	MACS_peak_1354	2235.46
chr1	19810328	19813044	MACS_peak_1355	1585.14
chr1	19814073	19814882	MACS_peak_1356	222.38
chr1	19822662	19823405	MACS_peak_1357	80.59
chr1	19828358	19829659	MACS_peak_1358	1220.14
chr1	19830799	19832462	MACS_peak_1359	1543.72
chr1	19835131	19836250	MACS_peak_1360	656.1
chr1	19885924	19886594	MACS_peak_1361	59.03
chr1	19922744	19924542	MACS_peak_1362	1072.5
chr1	19942919	19943496	MACS_peak_1363	69.29
chr1	19966809	19967754	MACS_peak_1364	138.42
chr1	19969554	19973468	MACS_peak_1365	1711.45
chr1	19974903	19975734	MACS_peak_1366	50.04
chr1	19977193	19979459	MACS_peak_1367	1063.02
chr1	19979582	19981065	MACS_peak_1368	499.69
chr1	19985653	19987679	MACS_peak_1369	1307.26
chr1	19987767	19988704	MACS_peak_1370	72.01
chr1	20002792	20003550	MACS_peak_1371	104.14
chr1	20008450	20009399	MACS_peak_1372	65.62
chr1	20030572	20031706	MACS_peak_1373	359.17
chr1	20041623	20042661	MACS_peak_1374	1571.8
chr1	20063801	20064492	MACS_peak_1375	142.81
chr1	20076744	20077785	MACS_peak_1376	446.54
chr1	20078430	20079160	MACS_peak_1377	70.09
chr1	20084428	20085564	MACS_peak_1378	165.37
chr1	20085954	20086609	MACS_peak_1379	54.9
chr1	20088460	20089466	MACS_peak_1380	130.1
chr1	20091189	20092926	MACS_peak_1381	1319.06
chr1	20111713	20112616	MACS_peak_1382	251.55
chr1	20125876	20127364	MACS_peak_1383	325.42
chr1	20137296	20138626	MACS_peak_1384	293.32
chr1	20171196	20172088	MACS_peak_1385	76.35
chr1	20187224	20188272	MACS_peak_1386	144.16
chr1	20208198	20210036	MACS_peak_1387	1150.33
chr1	20214389	20215285	MACS_peak_1388	54.78
chr1	20215863	20216848	MACS_peak_1389	153.12
chr1	20218654	20219828	MACS_peak_1390	324.8
chr1	20244146	20245105	MACS_peak_1391	136.45
chr1	20252695	20253792	MACS_peak_1392	325.24
chr1	20265581	20266263	MACS_peak_1393	217.36
chr1	20275244	20276189	MACS_peak_1394	1483.17
chr1	20301199	20302339	MACS_peak_1395	648.58
chr1	20325163	20325852	MACS_peak_1396	80.79
chr1	20356016	20356544	MACS_peak_1397	50.59
chr1	20384690	20385769	MACS_peak_1398	240.02
chr1	20388109	20389071	MACS_peak_1399	163.61
chr1	20390021	20391313	MACS_peak_1400	514.05
chr1	20406645	20408142	MACS_peak_1401	331.45
chr1	20427104	20428040	MACS_peak_1402	569.53
chr1	20436898	20437984	MACS_peak_1403	927.08
chr1	20450894	20451740	MACS_peak_1404	299.22
chr1	20478173	20479575	MACS_peak_1405	584.53
chr1	20490832	20492359	MACS_peak_1406	404.94
chr1	20497646	20498519	MACS_peak_1407	89.98
chr1	20511536	20512238	MACS_peak_1408	79.24
chr1	20521353	20522096	MACS_peak_1409	228.73
chr1	20539113	20539960	MACS_peak_1410	99.16
chr1	20543043	20543587	MACS_peak_1411	235.48
chr1	20559822	20560480	MACS_peak_1412	84.65
chr1	20563851	20564650	MACS_peak_1413	176.58
chr1	20582006	20582679	MACS_peak_1414	82.75
chr1	20589333	20590288	MACS_peak_1415	81.31
chr1	20693353	20694245	MACS_peak_1416	213.42
chr1	20703001	20704112	MACS_peak_1417	241.76
chr1	20716936	20717767	MACS_peak_1418	217.73
chr1	20732324	20733462	MACS_peak_1419	259.89
chr1	20737310	20738488	MACS_peak_1420	566.66
chr1	20752967	20754151	MACS_peak_1421	755.54
chr1	20756600	20757601	MACS_peak_1422	105.6
chr1	20766893	20767916	MACS_peak_1423	242.95
chr1	20799555	20800202	MACS_peak_1424	55.68
chr1	20809990	20813572	MACS_peak_1425	1254.15
chr1	20819853	20823445	MACS_peak_1426	3100
chr1	20833642	20835077	MACS_peak_1427	1211.94
chr1	20848713	20849588	MACS_peak_1428	155.99
chr1	20856418	20857581	MACS_peak_1429	742.76
chr1	20865366	20866406	MACS_peak_1430	186.97
chr1	20878249	20879604	MACS_peak_1431	181.7
chr1	20901315	20902571	MACS_peak_1432	505.73
chr1	20904189	20905299	MACS_peak_1433	289.34
chr1	20913733	20914447	MACS_peak_1434	77.83
chr1	20915153	20917370	MACS_peak_1435	982.68
chr1	20927274	20928605	MACS_peak_1436	348.6
chr1	20930633	20931286	MACS_peak_1437	55.09
chr1	20939885	20941163	MACS_peak_1438	720.96
chr1	20959602	20961140	MACS_peak_1439	323.85
chr1	20966222	20967266	MACS_peak_1440	215.87
chr1	20986606	20989398	MACS_peak_1441	3100
chr1	20989691	20991244	MACS_peak_1442	163.2
chr1	20991966	20992767	MACS_peak_1443	57.65
chr1	20993050	20993735	MACS_peak_1444	69.06
chr1	21011397	21012271	MACS_peak_1445	78.16
chr1	21012316	21013207	MACS_peak_1446	70.89
chr1	21022453	21024169	MACS_peak_1447	2728.76
chr1	21027172	21027806	MACS_peak_1448	74.92
chr1	21028479	21029532	MACS_peak_1449	301.6
chr1	21033294	21033976	MACS_peak_1450	129.49
chr1	21041151	21042255	MACS_peak_1451	315.29
chr1	21043769	21045140	MACS_peak_1452	248.65
chr1	21051277	21052386	MACS_peak_1453	356.54
chr1	21054204	21055199	MACS_peak_1454	100.26
chr1	21056749	21057736	MACS_peak_1455	78.19
chr1	21058177	21060579	MACS_peak_1456	3100
chr1	21065325	21066387	MACS_peak_1457	275.03
chr1	21111619	21115141	MACS_peak_1458	2347.23
chr1	21173735	21175533	MACS_peak_1459	1001.44
chr1	21205026	21205492	MACS_peak_1460	51.38
chr1	21269616	21270571	MACS_peak_1461	92.81
chr1	21308398	21309541	MACS_peak_1462	220.98
chr1	21348393	21349608	MACS_peak_1463	1079.91
chr1	21354188	21354908	MACS_peak_1464	123.36
chr1	21384571	21385164	MACS_peak_1465	55.43
chr1	21391140	21392336	MACS_peak_1466	190.89
chr1	21398946	21400082	MACS_peak_1467	660.14
chr1	21403298	21404307	MACS_peak_1468	1263.22
chr1	21416101	21416613	MACS_peak_1469	71.12
chr1	21417273	21418395	MACS_peak_1470	955.05
chr1	21424038	21425033	MACS_peak_1471	558.45
chr1	21441326	21442274	MACS_peak_1472	484.9
chr1	21449663	21450814	MACS_peak_1473	219.62
chr1	21475828	21477791	MACS_peak_1474	1439.16
chr1	21500776	21502938	MACS_peak_1475	571.99
chr1	21502958	21504131	MACS_peak_1476	1657.63
chr1	21516367	21517674	MACS_peak_1477	102.4
chr1	21518386	21519620	MACS_peak_1478	597.28
chr1	21521107	21522480	MACS_peak_1479	708.4
chr1	21538405	21539158	MACS_peak_1480	56.64
chr1	21540927	21542490	MACS_peak_1481	138.47
chr1	21542499	21546023	MACS_peak_1482	1215.93
chr1	21547039	21549761	MACS_peak_1483	364.83
chr1	21553453	21554907	MACS_peak_1484	104.86
chr1	21558173	21559308	MACS_peak_1485	316.77
chr1	21568792	21569798	MACS_peak_1486	99.05
chr1	21569968	21570888	MACS_peak_1487	68.2
chr1	21571140	21572435	MACS_peak_1488	246.74
chr1	21578323	21579520	MACS_peak_1489	513.32
chr1	21580629	21582432	MACS_peak_1490	586.36
chr1	21583570	21584423	MACS_peak_1491	58.34
chr1	21587615	21590655	MACS_peak_1492	3100
chr1	21591053	21593491	MACS_peak_1493	795.58
chr1	21594433	21595507	MACS_peak_1494	160.68
chr1	21596247	21597649	MACS_peak_1495	390.79
chr1	21600946	21602268	MACS_peak_1496	206.67
chr1	21603039	21608594	MACS_peak_1497	3100
chr1	21615565	21618112	MACS_peak_1498	855.82
chr1	21620392	21621949	MACS_peak_1499	1050.34
chr1	21623278	21624039	MACS_peak_1500	50.71
chr1	21624239	21624981	MACS_peak_1501	86.88
chr1	21625950	21627191	MACS_peak_1502	310.71
chr1	21628862	21630740	MACS_peak_1503	1313.49
chr1	21633178	21634837	MACS_peak_1504	409.87
chr1	21636659	21637309	MACS_peak_1505	55.39
chr1	21638860	21640512	MACS_peak_1506	812.99
chr1	21640741	21641497	MACS_peak_1507	79.11
chr1	21647213	21648334	MACS_peak_1508	255.34
chr1	21648376	21652987	MACS_peak_1509	3100
chr1	21656777	21657779	MACS_peak_1510	239.18
chr1	21658508	21659080	MACS_peak_1511	51.84
chr1	21659108	21660052	MACS_peak_1512	71.37
chr1	21660196	21662686	MACS_peak_1513	2816.61
chr1	21663858	21665898	MACS_peak_1514	2561.32
chr1	21667160	21668545	MACS_peak_1515	122.62
chr1	21668647	21673037	MACS_peak_1516	2109.33
chr1	21688376	21689226	MACS_peak_1517	105.11
chr1	21694519	21695970	MACS_peak_1518	1657.6
chr1	21696656	21697676	MACS_peak_1519	292.26
chr1	21719710	21720205	MACS_peak_1520	66.8
chr1	21765937	21767558	MACS_peak_1521	707.68
chr1	21780099	21781160	MACS_peak_1522	291.57
chr1	21792788	21793510	MACS_peak_1523	109.15
chr1	21794917	21795725	MACS_peak_1524	79.32
chr1	21815095	21815672	MACS_peak_1525	51.33
chr1	21817016	21818536	MACS_peak_1526	671.76
chr1	21830008	21830782	MACS_peak_1527	60.09
chr1	21835149	21836242	MACS_peak_1528	292.92
chr1	21837601	21838261	MACS_peak_1529	54.42
chr1	21851216	21851943	MACS_peak_1530	70.41
chr1	21860988	21862109	MACS_peak_1531	406.2
chr1	21866073	21867117	MACS_peak_1532	125.24
chr1	21894379	21895519	MACS_peak_1533	192.48
chr1	21900093	21901914	MACS_peak_1534	2034.45
chr1	21911412	21912171	MACS_peak_1535	168.6
chr1	21912850	21914195	MACS_peak_1536	698
chr1	21920885	21922772	MACS_peak_1537	295.14
chr1	21931344	21932111	MACS_peak_1538	77.88
chr1	21933758	21935189	MACS_peak_1539	1717.89
chr1	21945344	21945953	MACS_peak_1540	53.81
chr1	21946736	21947380	MACS_peak_1541	55.97
chr1	21964955	21965996	MACS_peak_1542	95.29
chr1	21974023	21975028	MACS_peak_1543	304.05
chr1	21979913	21980532	MACS_peak_1544	58.51
chr1	21981881	21982848	MACS_peak_1545	128.73
chr1	21985379	21986421	MACS_peak_1546	455.63
chr1	21990071	21991063	MACS_peak_1547	83.24
chr1	21991506	21993128	MACS_peak_1548	362.01
chr1	21995301	22001161	MACS_peak_1549	2348.87
chr1	22002597	22003970	MACS_peak_1550	118.16
chr1	22007711	22008422	MACS_peak_1551	66.28
chr1	22029063	22030831	MACS_peak_1552	951.76
chr1	22033217	22034893	MACS_peak_1553	729.02
chr1	22042889	22043819	MACS_peak_1554	72.67
chr1	22047642	22049441	MACS_peak_1555	519.12
chr1	22080739	22081706	MACS_peak_1556	142.06
chr1	22089411	22092459	MACS_peak_1557	3054.53
chr1	22099845	22100650	MACS_peak_1558	138.49
chr1	22101732	22103170	MACS_peak_1559	266.67
chr1	22104510	22105316	MACS_peak_1560	91.64
chr1	22106265	22110933	MACS_peak_1561	3100
chr1	22117617	22119076	MACS_peak_1562	623.97
chr1	22127138	22128423	MACS_peak_1563	470.62
chr1	22131001	22131683	MACS_peak_1564	57.85
chr1	22133709	22134799	MACS_peak_1565	138.56
chr1	22135353	22267186	MACS_peak_1566	3100
chr1	22269109	22270238	MACS_peak_1567	962.99
chr1	22270342	22271744	MACS_peak_1568	1318.74
chr1	22273037	22274153	MACS_peak_1569	398.59
chr1	22281846	22284204	MACS_peak_1570	745.82
chr1	22284318	22285684	MACS_peak_1571	894.13
chr1	22287516	22291280	MACS_peak_1572	1421.19
chr1	22291984	22293393	MACS_peak_1573	120.16
chr1	22295038	22295644	MACS_peak_1574	54.11
chr1	22296758	22297403	MACS_peak_1575	50.36
chr1	22298630	22302247	MACS_peak_1576	3100
chr1	22306634	22307876	MACS_peak_1577	326.65
chr1	22315758	22316981	MACS_peak_1578	460.08
chr1	22320458	22321281	MACS_peak_1579	77.71
chr1	22322386	22327081	MACS_peak_1580	3100
chr1	22330841	22332918	MACS_peak_1581	1095.15
chr1	22339162	22340066	MACS_peak_1582	69.67
chr1	22345089	22346488	MACS_peak_1583	2415.86
chr1	22349123	22350072	MACS_peak_1584	274.66
chr1	22350229	22353300	MACS_peak_1585	3100
chr1	22357745	22358778	MACS_peak_1586	430.2
chr1	22365630	22367366	MACS_peak_1587	1553.36
chr1	22378451	22380750	MACS_peak_1588	1750.85
chr1	22398524	22399304	MACS_peak_1589	59.54
chr1	22400811	22402683	MACS_peak_1590	205.18
chr1	22404141	22404880	MACS_peak_1591	69.14
chr1	22414406	22417158	MACS_peak_1592	691.52
chr1	22418321	22419493	MACS_peak_1593	812.94
chr1	22422438	22423603	MACS_peak_1594	123.11
chr1	22428178	22429198	MACS_peak_1595	168.74
chr1	22429566	22430933	MACS_peak_1596	102.17
chr1	22431650	22432759	MACS_peak_1597	155.72
chr1	22437524	22438909	MACS_peak_1598	260.92
chr1	22440097	22442625	MACS_peak_1599	3100
chr1	22444239	22445359	MACS_peak_1600	104.32
chr1	22446326	22451074	MACS_peak_1601	843.73
chr1	22452478	22453513	MACS_peak_1602	107.75
chr1	22454321	22455470	MACS_peak_1603	143.82
chr1	22457631	22459935	MACS_peak_1604	1513.08
chr1	22468293	22470366	MACS_peak_1605	236.71
chr1	22489768	22490710	MACS_peak_1606	106.38
chr1	22542460	22543360	MACS_peak_1607	70.05
chr1	22555537	22556684	MACS_peak_1608	198.49
chr1	22558290	22559152	MACS_peak_1609	91.23
chr1	22598844	22599678	MACS_peak_1610	65.36
chr1	22599703	22601311	MACS_peak_1611	1594.97
chr1	22601870	22603126	MACS_peak_1612	738.98
chr1	22615026	22616226	MACS_peak_1613	303.03
chr1	22643580	22644513	MACS_peak_1614	197.93
chr1	22652337	22653626	MACS_peak_1615	301.15
chr1	22668142	22669388	MACS_peak_1616	333.96
chr1	22674379	22675646	MACS_peak_1617	977.97
chr1	22676328	22677411	MACS_peak_1618	120.48
chr1	22713920	22715075	MACS_peak_1619	296.17
chr1	22734397	22735404	MACS_peak_1620	117.21
chr1	22738546	22740197	MACS_peak_1621	1335.24
chr1	22740414	22741279	MACS_peak_1622	90.89
chr1	22742508	22743912	MACS_peak_1623	547.14
chr1	22745209	22746109	MACS_peak_1624	92.95
chr1	22746525	22747442	MACS_peak_1625	872.98
chr1	22754850	22755935	MACS_peak_1626	528.41
chr1	22773873	22774679	MACS_peak_1627	79.53
chr1	22777658	22779700	MACS_peak_1628	1700.78
chr1	22813893	22815586	MACS_peak_1629	1186.54
chr1	22826829	22827612	MACS_peak_1630	343.9
chr1	22856424	22857642	MACS_peak_1631	223.03
chr1	22880526	22881272	MACS_peak_1632	51.98
chr1	22883126	22884525	MACS_peak_1633	132.72
chr1	22917847	22918797	MACS_peak_1634	158.41
chr1	22937910	22938569	MACS_peak_1635	65.96
chr1	22951791	22952669	MACS_peak_1636	127.64
chr1	22965614	22966535	MACS_peak_1637	96.59
chr1	22968173	22969288	MACS_peak_1638	519
chr1	22980808	22981802	MACS_peak_1639	77.53
chr1	22988657	22989495	MACS_peak_1640	140.44
chr1	22991829	22993041	MACS_peak_1641	276.9
chr1	22997740	22998663	MACS_peak_1642	84.57
chr1	23000168	23001279	MACS_peak_1643	226.56
chr1	23004046	23004942	MACS_peak_1644	220.55
chr1	23015776	23016679	MACS_peak_1645	293.84
chr1	23028831	23030285	MACS_peak_1646	1225.46
chr1	23030687	23031781	MACS_peak_1647	506.34
chr1	23035414	23036249	MACS_peak_1648	76.45
chr1	23036411	23039957	MACS_peak_1649	1038.03
chr1	23061291	23062460	MACS_peak_1650	301.35
chr1	23064186	23067242	MACS_peak_1651	1421.43
chr1	23068328	23069593	MACS_peak_1652	237.11
chr1	23071957	23074800	MACS_peak_1653	2570.36
chr1	23076145	23077863	MACS_peak_1654	1050.77
chr1	23080371	23083285	MACS_peak_1655	1293.39
chr1	23102361	23103304	MACS_peak_1656	125.38
chr1	23106819	23107884	MACS_peak_1657	242.67
chr1	23122990	23123841	MACS_peak_1658	58.52
chr1	23135009	23135937	MACS_peak_1659	108.07
chr1	23143500	23144669	MACS_peak_1660	110.74
chr1	23147337	23148128	MACS_peak_1661	69.53
chr1	23151984	23152962	MACS_peak_1662	293.32
chr1	23152978	23154026	MACS_peak_1663	137.58
chr1	23157760	23159506	MACS_peak_1664	2811.03
chr1	23176542	23177962	MACS_peak_1665	524.73
chr1	23187796	23189087	MACS_peak_1666	617.91
chr1	23202779	23204172	MACS_peak_1667	989.3
chr1	23206135	23207181	MACS_peak_1668	1015.16
chr1	23214744	23216431	MACS_peak_1669	1763.93
chr1	23218202	23219421	MACS_peak_1670	381.9
chr1	23229129	23230247	MACS_peak_1671	271.65
chr1	23247347	23248035	MACS_peak_1672	57.26
chr1	23248815	23249749	MACS_peak_1673	253.1
chr1	23256411	23257545	MACS_peak_1674	333.67
chr1	23290457	23291355	MACS_peak_1675	105.47
chr1	23295468	23296542	MACS_peak_1676	288.78
chr1	23301714	23303952	MACS_peak_1677	1788.86
chr1	23304546	23305443	MACS_peak_1678	118.41
chr1	23337006	23337945	MACS_peak_1679	61.33
chr1	23345172	23347910	MACS_peak_1680	1556.91
chr1	23375946	23377141	MACS_peak_1681	113.79
chr1	23395330	23396779	MACS_peak_1682	580.45
chr1	23398021	23398978	MACS_peak_1683	81.11
chr1	23400428	23400962	MACS_peak_1684	55.85
chr1	23405217	23405936	MACS_peak_1685	71.27
chr1	23407318	23408707	MACS_peak_1686	170.72
chr1	23409843	23410941	MACS_peak_1687	164.03
chr1	23411126	23411891	MACS_peak_1688	50.37
chr1	23412892	23413929	MACS_peak_1689	113.61
chr1	23415008	23415976	MACS_peak_1690	97.31
chr1	23424937	23425990	MACS_peak_1691	206.79
chr1	23426179	23427433	MACS_peak_1692	571.86
chr1	23427837	23430728	MACS_peak_1693	1881.05
chr1	23438417	23439217	MACS_peak_1694	57.74
chr1	23439985	23441607	MACS_peak_1695	588.05
chr1	23443211	23443876	MACS_peak_1696	53.94
chr1	23445490	23446933	MACS_peak_1697	157.78
chr1	23448564	23449735	MACS_peak_1698	167.16
chr1	23453177	23453861	MACS_peak_1699	107.81
chr1	23455893	23457191	MACS_peak_1700	577.54
chr1	23458135	23459344	MACS_peak_1701	445.8
chr1	23475345	23476215	MACS_peak_1702	365.38
chr1	23480543	23481325	MACS_peak_1703	114.18
chr1	23493622	23496975	MACS_peak_1704	2309.31
chr1	23503291	23506121	MACS_peak_1705	1926.39
chr1	23510891	23511860	MACS_peak_1706	128.47
chr1	23514946	23515961	MACS_peak_1707	435.4
chr1	23521000	23521968	MACS_peak_1708	74.54
chr1	23522810	23524264	MACS_peak_1709	1512.85
chr1	23524404	23525446	MACS_peak_1710	312.48
chr1	23528627	23529351	MACS_peak_1711	122.74
chr1	23536234	23537343	MACS_peak_1712	183.17
chr1	23538176	23539387	MACS_peak_1713	254
chr1	23541074	23543757	MACS_peak_1714	541.09
chr1	23543796	23544453	MACS_peak_1715	66.18
chr1	23550725	23552420	MACS_peak_1716	1854.46
chr1	23572385	23573425	MACS_peak_1717	456.22
chr1	23599618	23600829	MACS_peak_1718	349.88
chr1	23609272	23610080	MACS_peak_1719	355.35
chr1	23610134	23611008	MACS_peak_1720	128.2
chr1	23616827	23618807	MACS_peak_1721	1540.7
chr1	23619638	23620267	MACS_peak_1722	51.86
chr1	23629630	23631014	MACS_peak_1723	225.16
chr1	23654826	23655581	MACS_peak_1724	146.65
chr1	23668321	23669049	MACS_peak_1725	53.56
chr1	23669471	23672198	MACS_peak_1726	3100
chr1	23693899	23698478	MACS_peak_1727	3100
chr1	23703444	23704489	MACS_peak_1728	981.06
chr1	23710850	23712174	MACS_peak_1729	617.22
chr1	23719787	23721391	MACS_peak_1730	684.53
chr1	23726942	23727799	MACS_peak_1731	137.54
chr1	23728998	23731045	MACS_peak_1732	1226.8
chr1	23733272	23734177	MACS_peak_1733	59.08
chr1	23737835	23738776	MACS_peak_1734	145.82
chr1	23748071	23749666	MACS_peak_1735	489.92
chr1	23796416	23797926	MACS_peak_1736	1123.32
chr1	23801556	23802400	MACS_peak_1737	161.1
chr1	23805368	23806023	MACS_peak_1738	72.44
chr1	23809414	23811704	MACS_peak_1739	1678.69
chr1	23823212	23824320	MACS_peak_1740	289.75
chr1	23854224	23855794	MACS_peak_1741	880.2
chr1	23857143	23858633	MACS_peak_1742	454.85
chr1	23863736	23864343	MACS_peak_1743	84.83
chr1	23865997	23867123	MACS_peak_1744	886.59
chr1	23870378	23871977	MACS_peak_1745	576.19
chr1	23874618	23875101	MACS_peak_1746	55.56
chr1	23879982	23886997	MACS_peak_1747	3100
chr1	23887422	23889518	MACS_peak_1748	1643.03
chr1	23903495	23904379	MACS_peak_1749	343.08
chr1	23907330	23908287	MACS_peak_1750	157.33
chr1	23955272	23955954	MACS_peak_1751	63.52
chr1	23961044	23962434	MACS_peak_1752	487.94
chr1	23963435	23964612	MACS_peak_1753	366.13
chr1	23977463	23978267	MACS_peak_1754	98.16
chr1	23984033	23984617	MACS_peak_1755	197.66
chr1	23999395	24000412	MACS_peak_1756	260.1
chr1	24017836	24020698	MACS_peak_1757	2084.37
chr1	24022641	24023582	MACS_peak_1758	94.35
chr1	24033985	24034709	MACS_peak_1759	70.73
chr1	24042670	24043525	MACS_peak_1760	117.46
chr1	24044743	24045795	MACS_peak_1761	206.96
chr1	24058498	24059817	MACS_peak_1762	303.18
chr1	24068882	24071868	MACS_peak_1763	1711.37
chr1	24071989	24072713	MACS_peak_1764	89.1
chr1	24077432	24078441	MACS_peak_1765	199.52
chr1	24082884	24083684	MACS_peak_1766	176.39
chr1	24098309	24099374	MACS_peak_1767	448.91
chr1	24103992	24105685	MACS_peak_1768	752.26
chr1	24105852	24106967	MACS_peak_1769	296.42
chr1	24115961	24120694	MACS_peak_1770	3100
chr1	24120943	24122015	MACS_peak_1771	97.81
chr1	24122066	24128173	MACS_peak_1772	3100
chr1	24130591	24131263	MACS_peak_1773	53.29
chr1	24135961	24138036	MACS_peak_1774	624.61
chr1	24151068	24152377	MACS_peak_1775	700.21
chr1	24164408	24165622	MACS_peak_1776	471.58
chr1	24180733	24181676	MACS_peak_1777	173.86
chr1	24191846	24192542	MACS_peak_1778	67.87
chr1	24194089	24195610	MACS_peak_1779	662.03
chr1	24242970	24243888	MACS_peak_1780	325.14
chr1	24277629	24278895	MACS_peak_1781	512.13
chr1	24281518	24282404	MACS_peak_1782	485.93
chr1	24284929	24287689	MACS_peak_1783	3100
chr1	24290398	24292138	MACS_peak_1784	171.95
chr1	24306293	24307760	MACS_peak_1785	1447.39
chr1	24310524	24311664	MACS_peak_1786	323.97
chr1	24333982	24334722	MACS_peak_1787	69.04
chr1	24335443	24336722	MACS_peak_1788	771.49
chr1	24344761	24346126	MACS_peak_1789	1200.09
chr1	24348661	24349899	MACS_peak_1790	234.32
chr1	24354261	24355166	MACS_peak_1791	86.47
chr1	24372421	24373448	MACS_peak_1792	102.66
chr1	24374570	24375693	MACS_peak_1793	344.66
chr1	24397007	24398140	MACS_peak_1794	561.61
chr1	24433754	24436291	MACS_peak_1795	2356.37
chr1	24437097	24439797	MACS_peak_1796	1926.35
chr1	24446333	24447123	MACS_peak_1797	53.39
chr1	24450683	24451580	MACS_peak_1798	152.5
chr1	24452396	24453258	MACS_peak_1799	203.52
chr1	24470327	24471248	MACS_peak_1800	90.62
chr1	24475909	24477550	MACS_peak_1801	1440.64
chr1	24484156	24484954	MACS_peak_1802	57.92
chr1	24516269	24517406	MACS_peak_1803	283.78
chr1	24518132	24518885	MACS_peak_1804	146.99
chr1	24525455	24526518	MACS_peak_1805	116.69
chr1	24528060	24529344	MACS_peak_1806	708.81
chr1	24533570	24534178	MACS_peak_1807	65.64
chr1	24562922	24563740	MACS_peak_1808	78.24
chr1	24592538	24593575	MACS_peak_1809	89.99
chr1	24601679	24602409	MACS_peak_1810	101.31
chr1	24609823	24611168	MACS_peak_1811	639.5
chr1	24616038	24617062	MACS_peak_1812	629.5
chr1	24620433	24622123	MACS_peak_1813	829.94
chr1	24648362	24649126	MACS_peak_1814	109.97
chr1	24676476	24677644	MACS_peak_1815	72.7
chr1	24689143	24689984	MACS_peak_1816	147.07
chr1	24691363	24692436	MACS_peak_1817	241.15
chr1	24699415	24700210	MACS_peak_1818	63.57
chr1	24710357	24712112	MACS_peak_1819	1278.81
chr1	24715436	24717216	MACS_peak_1820	583.3
chr1	24717409	24720973	MACS_peak_1821	2215.87
chr1	24726488	24727016	MACS_peak_1822	56.51
chr1	24735569	24736758	MACS_peak_1823	442.1
chr1	24737209	24738060	MACS_peak_1824	138.45
chr1	24738201	24739150	MACS_peak_1825	81.91
chr1	24739410	24740731	MACS_peak_1826	838.4
chr1	24741487	24743349	MACS_peak_1827	1395.62
chr1	24776484	24777254	MACS_peak_1828	55.12
chr1	24788330	24789235	MACS_peak_1829	195.41
chr1	24828215	24830058	MACS_peak_1830	946.29
chr1	24853415	24854099	MACS_peak_1831	94.29
chr1	24867397	24868147	MACS_peak_1832	252.91
chr1	24885258	24886280	MACS_peak_1833	182.68
chr1	24892634	24893407	MACS_peak_1834	102.14
chr1	24902590	24903329	MACS_peak_1835	52.59
chr1	24913561	24914212	MACS_peak_1836	134.8
chr1	24961320	24962194	MACS_peak_1837	480.06
chr1	24968069	24971192	MACS_peak_1838	3100
chr1	25004836	25005535	MACS_peak_1839	50.84
chr1	25009615	25011008	MACS_peak_1840	1323.29
chr1	25014628	25015838	MACS_peak_1841	634.46
chr1	25020585	25022879	MACS_peak_1842	718.16
chr1	25030809	25032835	MACS_peak_1843	2744.46
chr1	25033973	25034932	MACS_peak_1844	178.5
chr1	25036190	25037057	MACS_peak_1845	136.05
chr1	25046018	25047581	MACS_peak_1846	2450.21
chr1	25050611	25052500	MACS_peak_1847	3100
chr1	25053244	25054574	MACS_peak_1848	226.51
chr1	25056805	25057826	MACS_peak_1849	405.91
chr1	25068583	25069382	MACS_peak_1850	111.82
chr1	25069939	25070696	MACS_peak_1851	91.34
chr1	25070848	25074038	MACS_peak_1852	3061.97
chr1	25078782	25079668	MACS_peak_1853	82.67
chr1	25080259	25081609	MACS_peak_1854	964.24
chr1	25088457	25089454	MACS_peak_1855	118.44
chr1	25091845	25092911	MACS_peak_1856	495.83
chr1	25096188	25097345	MACS_peak_1857	423.62
chr1	25119921	25121086	MACS_peak_1858	129.23
chr1	25121575	25122404	MACS_peak_1859	77.08
chr1	25129399	25131145	MACS_peak_1860	254.15
chr1	25131644	25132876	MACS_peak_1861	873.77
chr1	25135840	25136607	MACS_peak_1862	130.23
chr1	25154759	25155608	MACS_peak_1863	131.81
chr1	25157002	25157854	MACS_peak_1864	237.83
chr1	25161452	25162114	MACS_peak_1865	59.84
chr1	25173974	25176788	MACS_peak_1866	2414.54
chr1	25176808	25177374	MACS_peak_1867	119.65
chr1	25188548	25189498	MACS_peak_1868	93.36
chr1	25190692	25192223	MACS_peak_1869	159.68
chr1	25224039	25225356	MACS_peak_1870	303.56
chr1	25235599	25236744	MACS_peak_1871	616.74
chr1	25240984	25241768	MACS_peak_1872	81.97
chr1	25258618	25259457	MACS_peak_1873	106.52
chr1	25278716	25279442	MACS_peak_1874	70.52
chr1	25285833	25286686	MACS_peak_1875	63.6
chr1	25298358	25299206	MACS_peak_1876	86.79
chr1	25343666	25344515	MACS_peak_1877	75.02
chr1	25348567	25349936	MACS_peak_1878	91.43
chr1	25363452	25364825	MACS_peak_1879	262.96
chr1	25390097	25390861	MACS_peak_1880	72.32
chr1	25417170	25418333	MACS_peak_1881	224.96
chr1	25421088	25422195	MACS_peak_1882	242.5
chr1	25427516	25428701	MACS_peak_1883	443.17
chr1	25475040	25475781	MACS_peak_1884	63.25
chr1	25524427	25525037	MACS_peak_1885	65.41
chr1	25554296	25555162	MACS_peak_1886	226.67
chr1	25558357	25560129	MACS_peak_1887	2271.09
chr1	25565612	25567679	MACS_peak_1888	1823.86
chr1	25572356	25575104	MACS_peak_1889	2434.88
chr1	25580046	25581102	MACS_peak_1890	442.2
chr1	25585819	25587579	MACS_peak_1891	1201.85
chr1	25592809	25595064	MACS_peak_1892	1704.56
chr1	25615802	25617249	MACS_peak_1893	373
chr1	25618611	25619186	MACS_peak_1894	57.32
chr1	25622848	25623590	MACS_peak_1895	57.64
chr1	25631386	25631902	MACS_peak_1896	70.59
chr1	25646565	25647785	MACS_peak_1897	1168.98
chr1	25652657	25653550	MACS_peak_1898	146.06
chr1	25654951	25657289	MACS_peak_1899	1335.2
chr1	25663016	25665692	MACS_peak_1900	2243.89
chr1	25687304	25688400	MACS_peak_1901	496.2
chr1	25688522	25689315	MACS_peak_1902	63.76
chr1	25690744	25691633	MACS_peak_1903	183.11
chr1	25722520	25723475	MACS_peak_1904	75.76
chr1	25729053	25730223	MACS_peak_1905	317.43
chr1	25756237	25758021	MACS_peak_1906	2313.16
chr1	25761424	25761979	MACS_peak_1907	72.03
chr1	25768237	25769416	MACS_peak_1908	417.91
chr1	25788186	25789097	MACS_peak_1909	400.23
chr1	25794424	25796452	MACS_peak_1910	993.48
chr1	25812816	25813697	MACS_peak_1911	101.28
chr1	25827369	25828340	MACS_peak_1912	141.49
chr1	25829301	25831075	MACS_peak_1913	327.37
chr1	25846137	25846645	MACS_peak_1914	58.81
chr1	25846697	25847585	MACS_peak_1915	71.18
chr1	25849673	25850580	MACS_peak_1916	130.29
chr1	25858542	25859756	MACS_peak_1917	913.73
chr1	25869567	25870744	MACS_peak_1918	491.13
chr1	25870861	25871898	MACS_peak_1919	152.4
chr1	25875432	25877999	MACS_peak_1920	1820.76
chr1	25882987	25883905	MACS_peak_1921	128.77
chr1	25885096	25887342	MACS_peak_1922	703.85
chr1	25887851	25888616	MACS_peak_1923	90.35
chr1	25894355	25896115	MACS_peak_1924	545.03
chr1	25898640	25899998	MACS_peak_1925	303.51
chr1	25907149	25908064	MACS_peak_1926	74.09
chr1	25916465	25917281	MACS_peak_1927	78.45
chr1	25934948	25935492	MACS_peak_1928	190.03
chr1	25937323	25938029	MACS_peak_1929	91.39
chr1	25942267	25943717	MACS_peak_1930	447.16
chr1	25945321	25946144	MACS_peak_1931	83.6
chr1	25968147	25969868	MACS_peak_1932	651.69
chr1	25983360	25984433	MACS_peak_1933	313.86
chr1	26002813	26003552	MACS_peak_1934	57.92
chr1	26018912	26019506	MACS_peak_1935	93.41
chr1	26021162	26023216	MACS_peak_1936	1122.94
chr1	26027097	26027756	MACS_peak_1937	54.52
chr1	26034377	26035569	MACS_peak_1938	450.32
chr1	26037357	26037962	MACS_peak_1939	59.99
chr1	26053909	26054958	MACS_peak_1940	150.7
chr1	26063487	26064189	MACS_peak_1941	50.58
chr1	26069816	26071220	MACS_peak_1942	310.31
chr1	26080652	26081964	MACS_peak_1943	174.35
chr1	26086375	26087342	MACS_peak_1944	142.06
chr1	26123235	26124296	MACS_peak_1945	275.23
chr1	26124409	26125257	MACS_peak_1946	131.96
chr1	26125828	26127898	MACS_peak_1947	668.64
chr1	26130475	26133345	MACS_peak_1948	1973.91
chr1	26136307	26137980	MACS_peak_1949	540.03
chr1	26144096	26148812	MACS_peak_1950	1981.49
chr1	26155421	26156326	MACS_peak_1951	123.91
chr1	26174701	26175854	MACS_peak_1952	460.97
chr1	26185013	26186491	MACS_peak_1953	913.66
chr1	26187611	26188435	MACS_peak_1954	172.03
chr1	26196157	26197311	MACS_peak_1955	169.57
chr1	26200865	26203012	MACS_peak_1956	616.6
chr1	26218687	26219417	MACS_peak_1957	114.84
chr1	26221483	26223580	MACS_peak_1958	1290.53
chr1	26231018	26233610	MACS_peak_1959	2027.13
chr1	26238200	26239585	MACS_peak_1960	498.11
chr1	26244119	26245169	MACS_peak_1961	150.56
chr1	26248789	26250010	MACS_peak_1962	282.98
chr1	26271221	26271998	MACS_peak_1963	128.69
chr1	26276481	26277297	MACS_peak_1964	96.67
chr1	26284624	26285592	MACS_peak_1965	609.19
chr1	26311385	26312256	MACS_peak_1966	186.34
chr1	26323219	26325422	MACS_peak_1967	2585.11
chr1	26347748	26348700	MACS_peak_1968	93.14
chr1	26361106	26363557	MACS_peak_1969	2411.88
chr1	26396619	26397518	MACS_peak_1970	124.72
chr1	26420703	26421884	MACS_peak_1971	193.18
chr1	26423827	26425093	MACS_peak_1972	568.22
chr1	26428318	26432077	MACS_peak_1973	1865.4
chr1	26436878	26439360	MACS_peak_1974	1922.17
chr1	26449511	26450519	MACS_peak_1975	604.58
chr1	26453564	26454526	MACS_peak_1976	385.6
chr1	26471183	26472415	MACS_peak_1977	370.35
chr1	26482055	26483814	MACS_peak_1978	866.09
chr1	26484913	26486404	MACS_peak_1979	202.81
chr1	26487390	26488962	MACS_peak_1980	252.38
chr1	26490564	26491303	MACS_peak_1981	81.05
chr1	26495681	26497320	MACS_peak_1982	967.06
chr1	26516540	26517520	MACS_peak_1983	127.01
chr1	26551397	26552342	MACS_peak_1984	258.96
chr1	26560049	26562152	MACS_peak_1985	3100
chr1	26586106	26586615	MACS_peak_1986	71.52
chr1	26593915	26594499	MACS_peak_1987	56.36
chr1	26600833	26603682	MACS_peak_1988	3100
chr1	26604248	26614154	MACS_peak_1989	3100
chr1	26614876	26615873	MACS_peak_1990	100.04
chr1	26629252	26630002	MACS_peak_1991	51.64
chr1	26632266	26633730	MACS_peak_1992	1391.02
chr1	26647630	26648798	MACS_peak_1993	560.16
chr1	26662529	26663497	MACS_peak_1994	191.73
chr1	26677018	26678118	MACS_peak_1995	494.99
chr1	26689981	26691054	MACS_peak_1996	264.75
chr1	26701267	26702401	MACS_peak_1997	284.39
chr1	26704321	26705266	MACS_peak_1998	495.75
chr1	26717713	26718601	MACS_peak_1999	254.84
chr1	26722579	26723358	MACS_peak_2000	54.34
[truncated: 126,585 more rows]

## Sheet: Young.rep2
chr1	9997	10466	MACS_peak_1	246.42
chr1	12309	15137	MACS_peak_2	728.07
chr1	15351	15854	MACS_peak_3	65.07
chr1	18200	18887	MACS_peak_4	57.5
chr1	21040	21783	MACS_peak_5	75.35
chr1	90825	91684	MACS_peak_6	81.03
chr1	237286	238192	MACS_peak_7	92.3
chr1	564416	567014	MACS_peak_8	3100
chr1	567074	568359	MACS_peak_9	3054.04
chr1	568485	570307	MACS_peak_10	2798.51
chr1	672309	673922	MACS_peak_11	178.07
chr1	679445	680013	MACS_peak_12	59.28
chr1	713386	715462	MACS_peak_13	716.28
chr1	730202	730964	MACS_peak_14	89.29
chr1	742552	743904	MACS_peak_15	364.48
chr1	752109	753106	MACS_peak_16	184.07
chr1	761894	763241	MACS_peak_17	427.57
chr1	793345	794043	MACS_peak_18	56.71
chr1	841490	842997	MACS_peak_19	283.71
chr1	873405	874284	MACS_peak_20	153.41
chr1	878197	879075	MACS_peak_21	118.87
chr1	901024	902085	MACS_peak_22	280.77
chr1	902441	903085	MACS_peak_23	101.18
chr1	932437	932885	MACS_peak_24	54
chr1	937405	937798	MACS_peak_25	115.31
chr1	939795	941172	MACS_peak_26	621.07
chr1	948200	950096	MACS_peak_27	676.16
chr1	950217	950966	MACS_peak_28	82.56
chr1	954205	954809	MACS_peak_29	71.81
chr1	956276	957338	MACS_peak_30	158.7
chr1	999102	1000041	MACS_peak_31	230.2
chr1	1014611	1016769	MACS_peak_32	743.37
chr1	1092560	1093327	MACS_peak_33	207.48
chr1	1165643	1167032	MACS_peak_34	430.4
chr1	1172243	1172810	MACS_peak_35	59.36
chr1	1183436	1184385	MACS_peak_36	111.98
chr1	1185421	1186040	MACS_peak_37	62.71
chr1	1195701	1197493	MACS_peak_38	989.87
chr1	1200166	1201270	MACS_peak_39	84.52
chr1	1206999	1208865	MACS_peak_40	302.53
chr1	1217377	1218483	MACS_peak_41	162.47
chr1	1225391	1226308	MACS_peak_42	115.01
chr1	1227104	1228018	MACS_peak_43	140.53
chr1	1234237	1235191	MACS_peak_44	88.41
chr1	1241210	1242866	MACS_peak_45	189.96
chr1	1245193	1246098	MACS_peak_46	108.06
chr1	1248415	1248896	MACS_peak_47	59.02
chr1	1253348	1254323	MACS_peak_48	101.81
chr1	1256186	1257338	MACS_peak_49	117.48
chr1	1260377	1261338	MACS_peak_50	80.57
chr1	1264302	1265028	MACS_peak_51	69.18
chr1	1281068	1281728	MACS_peak_52	52.31
chr1	1282690	1283780	MACS_peak_53	147.27
chr1	1286760	1287426	MACS_peak_54	66.47
chr1	1288177	1289224	MACS_peak_55	103.41
chr1	1307013	1308025	MACS_peak_56	320.24
chr1	1310608	1312188	MACS_peak_57	964.21
chr1	1319484	1319969	MACS_peak_58	50.81
chr1	1332829	1334000	MACS_peak_59	115.89
chr1	1334911	1336943	MACS_peak_60	769.1
chr1	1336963	1338235	MACS_peak_61	249.79
chr1	1342241	1342806	MACS_peak_62	75.51
chr1	1343179	1343791	MACS_peak_63	63.29
chr1	1357904	1358633	MACS_peak_64	61.63
chr1	1365117	1366494	MACS_peak_65	291.87
chr1	1367059	1367784	MACS_peak_66	54.85
chr1	1368541	1369775	MACS_peak_67	200.17
chr1	1376045	1377025	MACS_peak_68	141.92
chr1	1405769	1406627	MACS_peak_69	96.45
chr1	1407554	1408502	MACS_peak_70	163
chr1	1432293	1434019	MACS_peak_71	153.34
chr1	1439911	1441430	MACS_peak_72	358.01
chr1	1446143	1446904	MACS_peak_73	131.78
chr1	1447935	1448852	MACS_peak_74	175.96
chr1	1471869	1472665	MACS_peak_75	86.26
chr1	1474161	1474742	MACS_peak_76	50.8
chr1	1486218	1487160	MACS_peak_77	154.83
chr1	1490133	1491225	MACS_peak_78	172.67
chr1	1502527	1503315	MACS_peak_79	64.52
chr1	1510224	1511663	MACS_peak_80	584.01
chr1	1549700	1550712	MACS_peak_81	173.19
chr1	1590042	1591539	MACS_peak_82	803.63
chr1	1617538	1618288	MACS_peak_83	60.13
chr1	1622578	1624041	MACS_peak_84	386.69
chr1	1624171	1625408	MACS_peak_85	322.71
chr1	1655007	1656667	MACS_peak_86	571.11
chr1	1656714	1657605	MACS_peak_87	71.37
chr1	1676070	1677260	MACS_peak_88	214.42
chr1	1677447	1678822	MACS_peak_89	508.52
chr1	1708145	1709496	MACS_peak_90	239.66
chr1	1711158	1713671	MACS_peak_91	512.27
chr1	1713743	1715474	MACS_peak_92	970.22
chr1	1724572	1725696	MACS_peak_93	90.14
chr1	1727698	1728598	MACS_peak_94	100.57
chr1	1738638	1739580	MACS_peak_95	96.93
chr1	1774928	1775631	MACS_peak_96	63.56
chr1	1778232	1779436	MACS_peak_97	152.37
chr1	1789478	1792440	MACS_peak_98	1138.13
chr1	1811924	1812608	MACS_peak_99	57.72
chr1	1814630	1815569	MACS_peak_100	121.04
chr1	1817472	1818270	MACS_peak_101	71
chr1	1820443	1821495	MACS_peak_102	118.44
chr1	1823199	1824045	MACS_peak_103	139.52
chr1	1837230	1838865	MACS_peak_104	379.63
chr1	1840748	1841555	MACS_peak_105	201.1
chr1	1845378	1845951	MACS_peak_106	58.87
chr1	1875007	1876036	MACS_peak_107	104.91
chr1	1891045	1891894	MACS_peak_108	97.26
chr1	1977252	1978048	MACS_peak_109	110.54
chr1	2023029	2023598	MACS_peak_110	67.01
chr1	2063751	2065586	MACS_peak_111	398.64
chr1	2070992	2071852	MACS_peak_112	129.23
chr1	2079889	2080965	MACS_peak_113	174.51
chr1	2105672	2106393	MACS_peak_114	136.72
chr1	2120348	2121793	MACS_peak_115	560.29
chr1	2126248	2127427	MACS_peak_116	587.79
chr1	2130252	2131731	MACS_peak_117	919.39
chr1	2135313	2136313	MACS_peak_118	211.6
chr1	2138661	2140550	MACS_peak_119	518.9
chr1	2143118	2146328	MACS_peak_120	1274.53
chr1	2160481	2166579	MACS_peak_121	3100
chr1	2168635	2169384	MACS_peak_122	90.49
chr1	2171742	2172398	MACS_peak_123	52.59
chr1	2176770	2177319	MACS_peak_124	53.23
chr1	2177449	2178641	MACS_peak_125	491.95
chr1	2186923	2188222	MACS_peak_126	237.09
chr1	2189448	2190397	MACS_peak_127	96.34
chr1	2201499	2202071	MACS_peak_128	66.74
chr1	2203279	2203957	MACS_peak_129	65.51
chr1	2206153	2208104	MACS_peak_130	218.31
chr1	2209241	2211902	MACS_peak_131	1103.05
chr1	2221053	2223107	MACS_peak_132	1488.77
chr1	2226693	2227936	MACS_peak_133	117.53
chr1	2230650	2231551	MACS_peak_134	100.48
chr1	2231683	2233763	MACS_peak_135	882.29
chr1	2242600	2243942	MACS_peak_136	240.78
chr1	2244485	2245697	MACS_peak_137	84.11
chr1	2253284	2254210	MACS_peak_138	98.29
chr1	2312775	2314470	MACS_peak_139	429.56
chr1	2336541	2337836	MACS_peak_140	237.6
chr1	2344945	2346594	MACS_peak_141	447.13
chr1	2382916	2384589	MACS_peak_142	383.69
chr1	2391220	2391763	MACS_peak_143	61.41
chr1	2438527	2439121	MACS_peak_144	57.18
chr1	2455929	2457251	MACS_peak_145	133.7
chr1	2458144	2458735	MACS_peak_146	65.07
chr1	2465831	2466873	MACS_peak_147	111.5
chr1	2476971	2477670	MACS_peak_148	139.57
chr1	2478149	2481008	MACS_peak_149	1005.32
chr1	2481171	2482066	MACS_peak_150	117.16
chr1	2485046	2488544	MACS_peak_151	850.73
chr1	2507737	2508913	MACS_peak_152	107.99
chr1	2509307	2510506	MACS_peak_153	479.13
chr1	2512655	2513827	MACS_peak_154	181.03
chr1	2516362	2517564	MACS_peak_155	231.2
chr1	2518606	2519920	MACS_peak_156	126.78
chr1	2525005	2526163	MACS_peak_157	256.09
chr1	2570073	2570666	MACS_peak_158	57.26
chr1	2573719	2574193	MACS_peak_159	76.54
chr1	2574819	2575429	MACS_peak_160	55.94
chr1	2584993	2585849	MACS_peak_161	129.67
chr1	3229230	3230224	MACS_peak_162	251.39
chr1	3318346	3319087	MACS_peak_163	83.26
chr1	3340806	3341711	MACS_peak_164	100.13
chr1	3369496	3370483	MACS_peak_165	116.45
chr1	3398782	3399612	MACS_peak_166	68.63
chr1	3407650	3408624	MACS_peak_167	168.82
chr1	3420303	3421983	MACS_peak_168	556.46
chr1	3445619	3446493	MACS_peak_169	87.35
chr1	3446722	3447549	MACS_peak_170	259.14
chr1	3456039	3457507	MACS_peak_171	385.87
chr1	3458416	3460218	MACS_peak_172	208.26
chr1	3481652	3482379	MACS_peak_173	154.59
chr1	3497554	3498779	MACS_peak_174	126.62
chr1	3506559	3507819	MACS_peak_175	349.32
chr1	3526865	3527612	MACS_peak_176	53.4
chr1	3528341	3529192	MACS_peak_177	105.09
chr1	3529590	3530963	MACS_peak_178	341.04
chr1	3531657	3532327	MACS_peak_179	66.15
chr1	3535085	3536079	MACS_peak_180	312.98
chr1	3537466	3538209	MACS_peak_181	99.23
chr1	3540352	3541154	MACS_peak_182	127.01
chr1	3542121	3542799	MACS_peak_183	58.15
chr1	3546206	3547211	MACS_peak_184	91.81
chr1	3566578	3567029	MACS_peak_185	70.38
chr1	3612044	3613005	MACS_peak_186	135.46
chr1	3633861	3634389	MACS_peak_187	54.93
chr1	3636621	3637266	MACS_peak_188	53.36
chr1	3640628	3641482	MACS_peak_189	74.06
chr1	3691715	3693011	MACS_peak_190	176.2
chr1	3713016	3713848	MACS_peak_191	279.48
chr1	3717918	3718489	MACS_peak_192	66.83
chr1	3762851	3763625	MACS_peak_193	65.53
chr1	3772710	3773269	MACS_peak_194	160.47
chr1	3773800	3774573	MACS_peak_195	186.57
chr1	3774647	3775378	MACS_peak_196	68.79
chr1	3816810	3818598	MACS_peak_197	1777
chr1	4663450	4664274	MACS_peak_198	99.56
chr1	4712511	4713067	MACS_peak_199	52.69
chr1	5805698	5806331	MACS_peak_200	54.23
chr1	6021378	6022099	MACS_peak_201	55.12
chr1	6035128	6035695	MACS_peak_202	75.31
chr1	6052460	6053705	MACS_peak_203	282.02
chr1	6094036	6094893	MACS_peak_204	73.84
chr1	6097330	6097911	MACS_peak_205	108.61
chr1	6101226	6102094	MACS_peak_206	73.03
chr1	6112305	6113789	MACS_peak_207	314.87
chr1	6118257	6120158	MACS_peak_208	352.19
chr1	6129795	6131082	MACS_peak_209	449.8
chr1	6168851	6169616	MACS_peak_210	131.3
chr1	6187299	6187976	MACS_peak_211	81.11
chr1	6220999	6222095	MACS_peak_212	236.2
chr1	6231513	6232202	MACS_peak_213	88.08
chr1	6242882	6244349	MACS_peak_214	167.68
chr1	6248242	6249032	MACS_peak_215	71.61
chr1	6258498	6259360	MACS_peak_216	120.51
chr1	6259549	6260462	MACS_peak_217	797.73
chr1	6264520	6265820	MACS_peak_218	699.71
chr1	6269127	6270598	MACS_peak_219	121.89
chr1	6294514	6295645	MACS_peak_220	203.64
chr1	6298835	6299461	MACS_peak_221	54.74
chr1	6306139	6307315	MACS_peak_222	207.11
chr1	6319738	6320164	MACS_peak_223	73.19
chr1	6375820	6376712	MACS_peak_224	64.35
chr1	6377017	6377920	MACS_peak_225	150.55
chr1	6403135	6404062	MACS_peak_226	122.23
chr1	6407803	6409793	MACS_peak_227	823.08
chr1	6418533	6420417	MACS_peak_228	581.96
chr1	6422855	6423850	MACS_peak_229	241.34
chr1	6428894	6429435	MACS_peak_230	53.87
chr1	6444907	6447023	MACS_peak_231	552.23
chr1	6451939	6452966	MACS_peak_232	236.53
chr1	6453919	6454752	MACS_peak_233	141.05
chr1	6462806	6463579	MACS_peak_234	51.74
chr1	6474094	6475371	MACS_peak_235	230.76
chr1	6480091	6480813	MACS_peak_236	246.86
chr1	6480898	6481484	MACS_peak_237	57.81
chr1	6481889	6484726	MACS_peak_238	2385.5
chr1	6497675	6498891	MACS_peak_239	159.4
chr1	6524372	6524957	MACS_peak_240	50.51
chr1	6526546	6528083	MACS_peak_241	146.15
chr1	6535498	6536501	MACS_peak_242	240.12
chr1	6543546	6545269	MACS_peak_243	275.22
chr1	6545822	6547662	MACS_peak_244	1379.2
chr1	6549122	6554660	MACS_peak_245	3032.75
chr1	6561608	6562688	MACS_peak_246	148.3
chr1	6583266	6584155	MACS_peak_247	101.56
chr1	6604437	6605967	MACS_peak_248	818.89
chr1	6606057	6607959	MACS_peak_249	214.89
chr1	6639129	6642442	MACS_peak_250	609.96
chr1	6651569	6652222	MACS_peak_251	52.8
chr1	6660284	6662017	MACS_peak_252	1233.47
chr1	6663239	6665162	MACS_peak_253	1442.14
chr1	6672238	6673247	MACS_peak_254	229.48
chr1	6684516	6685165	MACS_peak_255	118.37
chr1	6685678	6686471	MACS_peak_256	173.95
chr1	6694558	6695341	MACS_peak_257	87.4
chr1	6706135	6707589	MACS_peak_258	153.15
chr1	6761746	6762561	MACS_peak_259	62.63
chr1	6803377	6804571	MACS_peak_260	381.83
chr1	6844164	6844776	MACS_peak_261	79.15
chr1	6844968	6845504	MACS_peak_262	1033.06
chr1	6855019	6856927	MACS_peak_263	982.82
chr1	6859705	6860431	MACS_peak_264	76.77
chr1	6863243	6863920	MACS_peak_265	89.25
chr1	6864849	6865668	MACS_peak_266	151.77
chr1	6882527	6883288	MACS_peak_267	73.88
chr1	6919397	6921167	MACS_peak_268	498.19
chr1	6949838	6950381	MACS_peak_269	61.41
chr1	6971736	6973162	MACS_peak_270	171.52
chr1	6994985	6996449	MACS_peak_271	752.32
chr1	7022639	7023729	MACS_peak_272	155.68
chr1	7051152	7052011	MACS_peak_273	129.34
chr1	7129823	7131067	MACS_peak_274	173.22
chr1	7307737	7308594	MACS_peak_275	374.22
chr1	7325480	7326413	MACS_peak_276	231.12
chr1	7358326	7360668	MACS_peak_277	1239.86
chr1	7439010	7440367	MACS_peak_278	684.7
chr1	7448383	7450447	MACS_peak_279	1382.73
chr1	7461626	7462668	MACS_peak_280	304.4
chr1	7484242	7485082	MACS_peak_281	167.51
chr1	7530518	7532376	MACS_peak_282	984.06
chr1	7551494	7552327	MACS_peak_283	75.66
chr1	7599573	7600021	MACS_peak_284	62.18
chr1	7609106	7610312	MACS_peak_285	433.35
chr1	7611799	7613484	MACS_peak_286	631.65
chr1	7697525	7698771	MACS_peak_287	181.49
chr1	7727181	7728390	MACS_peak_288	317.18
chr1	7729309	7730316	MACS_peak_289	210.63
chr1	7786386	7787314	MACS_peak_290	105.95
chr1	7804766	7805468	MACS_peak_291	78.85
chr1	7812585	7813432	MACS_peak_292	67.42
chr1	7830730	7831308	MACS_peak_293	147.27
chr1	7831656	7832629	MACS_peak_294	134.21
chr1	7843014	7843664	MACS_peak_295	100.51
chr1	7980449	7981369	MACS_peak_296	98.81
chr1	8001893	8002905	MACS_peak_297	106.35
chr1	8013842	8014304	MACS_peak_298	60.81
chr1	8014305	8014930	MACS_peak_299	103.33
chr1	8020613	8021841	MACS_peak_300	707.42
chr1	8021958	8022614	MACS_peak_301	174.99
chr1	8034874	8035806	MACS_peak_302	105.58
chr1	8041584	8042261	MACS_peak_303	58.23
chr1	8042271	8042968	MACS_peak_304	158.84
chr1	8064657	8066050	MACS_peak_305	493.9
chr1	8074788	8077167	MACS_peak_306	273.99
chr1	8079912	8080748	MACS_peak_307	114.81
chr1	8087536	8088652	MACS_peak_308	291.99
chr1	8092941	8093963	MACS_peak_309	218.03
chr1	8100325	8101498	MACS_peak_310	207.48
chr1	8105739	8106692	MACS_peak_311	119.67
chr1	8107695	8108809	MACS_peak_312	170.19
chr1	8121215	8122653	MACS_peak_313	390.82
chr1	8136840	8138987	MACS_peak_314	993.33
chr1	8142918	8143569	MACS_peak_315	75.51
chr1	8143644	8144298	MACS_peak_316	100.08
chr1	8149320	8151872	MACS_peak_317	1775.76
chr1	8154175	8155870	MACS_peak_318	596.7
chr1	8156182	8158320	MACS_peak_319	1708.69
chr1	8180170	8183209	MACS_peak_320	3085.65
chr1	8193300	8194829	MACS_peak_321	771.23
chr1	8197074	8198736	MACS_peak_322	808.44
chr1	8229365	8230264	MACS_peak_323	125.08
chr1	8241870	8243798	MACS_peak_324	1147.74
chr1	8254206	8255436	MACS_peak_325	246.08
chr1	8257567	8258585	MACS_peak_326	406.26
chr1	8271579	8272811	MACS_peak_327	323.52
chr1	8297859	8299066	MACS_peak_328	411.44
chr1	8301495	8302447	MACS_peak_329	74.12
chr1	8318974	8320017	MACS_peak_330	196.52
chr1	8374130	8375214	MACS_peak_331	209.64
chr1	8408647	8409860	MACS_peak_332	151.49
chr1	8411153	8412678	MACS_peak_333	178.23
chr1	8412685	8414209	MACS_peak_334	154.82
chr1	8430470	8431254	MACS_peak_335	79.58
chr1	8433443	8434768	MACS_peak_336	261.35
chr1	8444069	8445282	MACS_peak_337	267.39
chr1	8454491	8455699	MACS_peak_338	499.7
chr1	8455824	8458816	MACS_peak_339	1000.69
chr1	8467955	8469873	MACS_peak_340	483.89
chr1	8471310	8473433	MACS_peak_341	1166.22
chr1	8477644	8478348	MACS_peak_342	78.68
chr1	8481430	8483588	MACS_peak_343	448.19
chr1	8484243	8485552	MACS_peak_344	292
chr1	8498902	8499747	MACS_peak_345	166.84
chr1	8515899	8518338	MACS_peak_346	691.47
chr1	8522912	8524597	MACS_peak_347	598.71
chr1	8585376	8586770	MACS_peak_348	337.78
chr1	8600196	8601552	MACS_peak_349	447.16
chr1	8621147	8621895	MACS_peak_350	82.64
chr1	8623187	8624101	MACS_peak_351	84.13
chr1	8630814	8632751	MACS_peak_352	541.44
chr1	8657891	8658906	MACS_peak_353	155.26
chr1	8659757	8661230	MACS_peak_354	921.19
chr1	8662919	8664024	MACS_peak_355	145.75
chr1	8706978	8708445	MACS_peak_356	336.55
chr1	8708821	8709852	MACS_peak_357	104.74
chr1	8711137	8712262	MACS_peak_358	168.98
chr1	8720130	8721505	MACS_peak_359	475.76
chr1	8721527	8722517	MACS_peak_360	222.59
chr1	8726079	8727271	MACS_peak_361	196.26
chr1	8728105	8728877	MACS_peak_362	96.4
chr1	8730952	8731865	MACS_peak_363	84.21
chr1	8739289	8740197	MACS_peak_364	107.78
chr1	8744566	8745427	MACS_peak_365	80.88
chr1	8746409	8747859	MACS_peak_366	388.83
chr1	8760866	8762741	MACS_peak_367	769.56
chr1	8763522	8764347	MACS_peak_368	188.6
chr1	8771152	8771822	MACS_peak_369	51.63
chr1	8771831	8773562	MACS_peak_370	1773.4
chr1	8786413	8787505	MACS_peak_371	130.69
chr1	8797150	8797718	MACS_peak_372	51.77
chr1	8800073	8801213	MACS_peak_373	469.58
chr1	8826985	8827782	MACS_peak_374	136.41
chr1	8840214	8841188	MACS_peak_375	264.68
chr1	8872590	8874125	MACS_peak_376	405.19
chr1	8874822	8879181	MACS_peak_377	1052.55
chr1	8882311	8883653	MACS_peak_378	366.15
chr1	8907789	8909523	MACS_peak_379	403.79
chr1	8917342	8920738	MACS_peak_380	2766.72
chr1	8921773	8923355	MACS_peak_381	213.53
chr1	8923367	8924060	MACS_peak_382	50.1
chr1	8924143	8925203	MACS_peak_383	109.95
chr1	8926104	8926999	MACS_peak_384	117.16
chr1	8929284	8929844	MACS_peak_385	52.38
chr1	8931104	8932107	MACS_peak_386	107.13
chr1	8932970	8934809	MACS_peak_387	858.44
chr1	8935132	8937364	MACS_peak_388	288.31
chr1	8937376	8938784	MACS_peak_389	325.87
chr1	8939359	8940750	MACS_peak_390	398.79
chr1	8959520	8960868	MACS_peak_391	427.39
chr1	8963608	8964627	MACS_peak_392	105.75
chr1	8977683	8978764	MACS_peak_393	93.31
chr1	9001463	9002708	MACS_peak_394	272.39
chr1	9003226	9004543	MACS_peak_395	199.45
chr1	9006919	9008093	MACS_peak_396	189.54
chr1	9022714	9023471	MACS_peak_397	106.16
chr1	9035727	9037187	MACS_peak_398	262.29
chr1	9045703	9047036	MACS_peak_399	875.86
chr1	9047493	9048841	MACS_peak_400	154.81
chr1	9064722	9065635	MACS_peak_401	91.72
chr1	9078281	9078951	MACS_peak_402	115.82
chr1	9126814	9127906	MACS_peak_403	199.44
chr1	9137881	9138866	MACS_peak_404	93.39
chr1	9170564	9171419	MACS_peak_405	147.34
chr1	9189684	9190443	MACS_peak_406	132.02
chr1	9202249	9203016	MACS_peak_407	96.88
chr1	9203316	9203875	MACS_peak_408	52.46
chr1	9204726	9205461	MACS_peak_409	108.48
chr1	9205924	9207498	MACS_peak_410	158.22
chr1	9222679	9225330	MACS_peak_411	1643.4
chr1	9225929	9227337	MACS_peak_412	173.25
chr1	9239987	9242255	MACS_peak_413	775.76
chr1	9256032	9257194	MACS_peak_414	265.15
chr1	9261080	9262895	MACS_peak_415	460.37
chr1	9270228	9272220	MACS_peak_416	1367.44
chr1	9293276	9294705	MACS_peak_417	230.29
chr1	9295223	9295957	MACS_peak_418	108.59
chr1	9299286	9300667	MACS_peak_419	620.12
chr1	9310011	9310530	MACS_peak_420	71.77
chr1	9326857	9327865	MACS_peak_421	289.63
chr1	9328938	9329891	MACS_peak_422	74.05
chr1	9335195	9336241	MACS_peak_423	273.13
chr1	9340476	9341264	MACS_peak_424	224.38
chr1	9350140	9350656	MACS_peak_425	55.93
chr1	9351491	9352646	MACS_peak_426	295.76
chr1	9353680	9355791	MACS_peak_427	1920.68
chr1	9362265	9364231	MACS_peak_428	1518.96
chr1	9377217	9379010	MACS_peak_429	823.01
chr1	9393215	9393777	MACS_peak_430	59.78
chr1	9398407	9399744	MACS_peak_431	197.25
chr1	9401516	9402361	MACS_peak_432	60.62
chr1	9411617	9412269	MACS_peak_433	52.87
chr1	9420696	9421162	MACS_peak_434	52.41
chr1	9421584	9422500	MACS_peak_435	107.04
chr1	9431113	9432635	MACS_peak_436	377.25
chr1	9432733	9434532	MACS_peak_437	241.21
chr1	9436250	9437781	MACS_peak_438	395.78
chr1	9444335	9445050	MACS_peak_439	55.53
chr1	9457195	9459208	MACS_peak_440	1399.1
chr1	9459259	9463467	MACS_peak_441	3100
chr1	9470619	9471487	MACS_peak_442	137
chr1	9472823	9473973	MACS_peak_443	133.28
chr1	9488252	9489619	MACS_peak_444	488.23
chr1	9495078	9496631	MACS_peak_445	286.97
chr1	9498191	9499780	MACS_peak_446	509.71
chr1	9500824	9502403	MACS_peak_447	688.84
chr1	9515669	9516620	MACS_peak_448	67.28
chr1	9533024	9533606	MACS_peak_449	58.13
chr1	9550702	9551561	MACS_peak_450	96.36
chr1	9598743	9599473	MACS_peak_451	234.66
chr1	9600134	9600752	MACS_peak_452	70.55
chr1	9601946	9602949	MACS_peak_453	131.17
chr1	9621287	9622168	MACS_peak_454	135.54
chr1	9648058	9648651	MACS_peak_455	262.97
chr1	9649405	9650398	MACS_peak_456	166.55
chr1	9652941	9654480	MACS_peak_457	551.77
chr1	9675181	9676123	MACS_peak_458	154.83
chr1	9686589	9687525	MACS_peak_459	68.27
chr1	9746915	9749179	MACS_peak_460	344.15
chr1	9749899	9750606	MACS_peak_461	102.94
chr1	9781751	9782277	MACS_peak_462	55.09
chr1	9784686	9785875	MACS_peak_463	162.15
chr1	9812907	9813899	MACS_peak_464	100.37
chr1	9815472	9816324	MACS_peak_465	89.19
chr1	9882429	9883413	MACS_peak_466	204.35
chr1	9884263	9885056	MACS_peak_467	86.52
chr1	9885157	9886181	MACS_peak_468	154.27
chr1	9895403	9896623	MACS_peak_469	167.32
chr1	9925239	9926607	MACS_peak_470	382.18
chr1	9927122	9928211	MACS_peak_471	173.01
chr1	9934474	9935912	MACS_peak_472	238.07
chr1	9949794	9951955	MACS_peak_473	1048.48
chr1	9952265	9954786	MACS_peak_474	1384.83
chr1	9970510	9971554	MACS_peak_475	1061.05
chr1	10002155	10004133	MACS_peak_476	1308.17
chr1	10009956	10011122	MACS_peak_477	274.29
chr1	10038371	10039127	MACS_peak_478	66.87
chr1	10050286	10051847	MACS_peak_479	739.54
chr1	10092303	10092819	MACS_peak_480	98.46
chr1	10092919	10094924	MACS_peak_481	1274.55
chr1	10124343	10125086	MACS_peak_482	152.41
chr1	10126646	10127614	MACS_peak_483	80.06
chr1	10134116	10134679	MACS_peak_484	52.15
chr1	10167905	10169225	MACS_peak_485	390.49
chr1	10212879	10213462	MACS_peak_486	58.05
chr1	10269490	10270425	MACS_peak_487	670.89
chr1	10271220	10272971	MACS_peak_488	868.65
chr1	10275647	10277257	MACS_peak_489	178.34
chr1	10310960	10311667	MACS_peak_490	63.26
chr1	10311682	10313089	MACS_peak_491	149.5
chr1	10399136	10400664	MACS_peak_492	366.45
chr1	10437004	10438283	MACS_peak_493	306.19
chr1	10447816	10448392	MACS_peak_494	51.17
chr1	10458039	10459382	MACS_peak_495	449.65
chr1	10459527	10460662	MACS_peak_496	259.43
chr1	10463499	10464449	MACS_peak_497	279.01
chr1	10474856	10476033	MACS_peak_498	472.7
chr1	10487678	10488902	MACS_peak_499	183.89
chr1	10489394	10491660	MACS_peak_500	786.98
chr1	10517783	10519912	MACS_peak_501	837.47
chr1	10531465	10533211	MACS_peak_502	696.61
chr1	10534425	10535966	MACS_peak_503	307.03
chr1	10554269	10555740	MACS_peak_504	395.49
chr1	10564060	10564991	MACS_peak_505	75.61
chr1	10567253	10567976	MACS_peak_506	127.38
chr1	10569610	10571970	MACS_peak_507	1480.64
chr1	10587973	10589508	MACS_peak_508	563.55
chr1	10590254	10590848	MACS_peak_509	57.18
chr1	10600597	10601423	MACS_peak_510	107.51
chr1	10635373	10636174	MACS_peak_511	78.18
chr1	10656447	10657799	MACS_peak_512	131.2
chr1	10725614	10726243	MACS_peak_513	54.52
chr1	10728117	10728714	MACS_peak_514	56.94
chr1	10821831	10822770	MACS_peak_515	137.8
chr1	11003888	11004953	MACS_peak_516	202.88
chr1	11020646	11021873	MACS_peak_517	142.1
chr1	11071536	11072354	MACS_peak_518	84.38
chr1	11072375	11072942	MACS_peak_519	510.77
chr1	11073180	11073699	MACS_peak_520	55.67
chr1	11091015	11091966	MACS_peak_521	103.89
chr1	11097331	11098450	MACS_peak_522	128.18
chr1	11105594	11106229	MACS_peak_523	69.06
chr1	11112099	11114720	MACS_peak_524	563.53
chr1	11118899	11119576	MACS_peak_525	73.22
chr1	11120360	11121678	MACS_peak_526	225.71
chr1	11158822	11160591	MACS_peak_527	351.06
chr1	11194139	11195228	MACS_peak_528	266.35
chr1	11198773	11199876	MACS_peak_529	121.74
chr1	11207066	11208270	MACS_peak_530	369.45
chr1	11216475	11216990	MACS_peak_531	56.01
chr1	11218196	11219661	MACS_peak_532	346.6
chr1	11256469	11257635	MACS_peak_533	147.91
chr1	11296639	11297726	MACS_peak_534	296.74
chr1	11301685	11302510	MACS_peak_535	107.61
chr1	11322516	11323682	MACS_peak_536	918.39
chr1	11327404	11328378	MACS_peak_537	168.82
chr1	11332357	11333009	MACS_peak_538	196.17
chr1	11333301	11334507	MACS_peak_539	522.94
chr1	11340698	11342467	MACS_peak_540	252.8
chr1	11397337	11397922	MACS_peak_541	50.51
chr1	11518470	11520001	MACS_peak_542	395.78
chr1	11654986	11656052	MACS_peak_543	141.39
chr1	11658272	11659116	MACS_peak_544	89.87
chr1	11702104	11703036	MACS_peak_545	82.74
chr1	11705470	11706232	MACS_peak_546	105.65
chr1	11710025	11710663	MACS_peak_547	93.23
chr1	11723613	11724241	MACS_peak_548	54.59
chr1	11740558	11741039	MACS_peak_549	51.14
chr1	11741312	11742119	MACS_peak_550	362.85
chr1	11749525	11750237	MACS_peak_551	85.9
chr1	11752733	11754162	MACS_peak_552	476.03
chr1	11771099	11771952	MACS_peak_553	96.9
chr1	11779109	11780125	MACS_peak_554	351.57
chr1	11790110	11792389	MACS_peak_555	300.09
chr1	11795407	11797727	MACS_peak_556	650.29
chr1	11805763	11807453	MACS_peak_557	261.53
chr1	11821771	11822237	MACS_peak_558	60.42
chr1	11844673	11845209	MACS_peak_559	62.03
chr1	11845304	11846083	MACS_peak_560	112.31
chr1	11850398	11851896	MACS_peak_561	312.92
chr1	11857127	11858728	MACS_peak_562	1412.97
chr1	11862438	11865480	MACS_peak_563	1077.41
chr1	11865524	11867311	MACS_peak_564	847.82
chr1	11881208	11882590	MACS_peak_565	529.18
chr1	11884994	11885553	MACS_peak_566	67.92
chr1	11898254	11899170	MACS_peak_567	176.09
chr1	11922875	11923685	MACS_peak_568	62.97
chr1	11953696	11954432	MACS_peak_569	83.71
chr1	11967162	11970794	MACS_peak_570	3100
chr1	11986385	11987276	MACS_peak_571	208.02
chr1	11989478	11990453	MACS_peak_572	125.71
chr1	11990518	11991919	MACS_peak_573	981.81
chr1	11993873	11994739	MACS_peak_574	418.54
chr1	11994885	11995583	MACS_peak_575	188.38
chr1	12020420	12021304	MACS_peak_576	94.17
chr1	12039208	12040595	MACS_peak_577	871.92
chr1	12040636	12041093	MACS_peak_578	78.48
chr1	12061896	12062720	MACS_peak_579	91.62
chr1	12073297	12074135	MACS_peak_580	98.26
chr1	12078919	12080896	MACS_peak_581	826.01
chr1	12090912	12091824	MACS_peak_582	99.51
chr1	12111854	12112534	MACS_peak_583	80.84
chr1	12139373	12140140	MACS_peak_584	81
chr1	12178242	12179460	MACS_peak_585	104.74
chr1	12184871	12186191	MACS_peak_586	252.74
chr1	12192577	12193810	MACS_peak_587	482.98
chr1	12203264	12204537	MACS_peak_588	326.96
chr1	12206628	12208818	MACS_peak_589	737.1
chr1	12212781	12214150	MACS_peak_590	402.63
chr1	12221052	12223005	MACS_peak_591	1290.63
chr1	12226383	12226993	MACS_peak_592	55.94
chr1	12227648	12229395	MACS_peak_593	575.74
chr1	12233314	12234055	MACS_peak_594	91.24
chr1	12234575	12236521	MACS_peak_595	411.49
chr1	12236644	12240188	MACS_peak_596	1425.96
chr1	12243803	12246834	MACS_peak_597	1090.58
chr1	12268249	12269834	MACS_peak_598	377.4
chr1	12289431	12289989	MACS_peak_599	76.2
chr1	12290461	12291056	MACS_peak_600	72.64
chr1	12291109	12291553	MACS_peak_601	98.64
chr1	12356253	12357354	MACS_peak_602	335.61
chr1	12444889	12445620	MACS_peak_603	68.79
chr1	12457591	12458901	MACS_peak_604	226.68
chr1	12465338	12466670	MACS_peak_605	378.07
chr1	12466796	12468122	MACS_peak_606	198.46
chr1	12483865	12484731	MACS_peak_607	103.67
chr1	12492729	12496875	MACS_peak_608	3100
chr1	12514200	12515906	MACS_peak_609	551.51
chr1	12516437	12517769	MACS_peak_610	197.79
chr1	12520804	12521824	MACS_peak_611	247.36
chr1	12537508	12539473	MACS_peak_612	1088.15
chr1	12539974	12541788	MACS_peak_613	1057.14
chr1	12561323	12562455	MACS_peak_614	448.82
chr1	12570004	12571045	MACS_peak_615	284.05
chr1	12599735	12600771	MACS_peak_616	104.32
chr1	12609437	12610730	MACS_peak_617	459.48
chr1	12656012	12657142	MACS_peak_618	289.74
chr1	12658674	12659923	MACS_peak_619	243.55
chr1	12661085	12665652	MACS_peak_620	1932.52
chr1	12675174	12677095	MACS_peak_621	770.66
chr1	12677248	12680506	MACS_peak_622	2086.7
chr1	12696461	12697142	MACS_peak_623	65.27
chr1	12718871	12719610	MACS_peak_624	75.68
chr1	13992010	13992644	MACS_peak_625	69.15
chr1	14027163	14027888	MACS_peak_626	54.85
chr1	14034720	14035579	MACS_peak_627	138.02
chr1	14074969	14075663	MACS_peak_628	113.02
chr1	14093025	14094099	MACS_peak_629	132.4
chr1	15272041	15272750	MACS_peak_630	55.94
chr1	15273268	15274082	MACS_peak_631	117.09
chr1	15294609	15295943	MACS_peak_632	250.92
chr1	15322581	15323723	MACS_peak_633	158.65
chr1	15333718	15336333	MACS_peak_634	1883.92
chr1	15347239	15348385	MACS_peak_635	248.22
chr1	15349446	15350323	MACS_peak_636	102.65
chr1	15364593	15365169	MACS_peak_637	51.17
chr1	15372574	15373766	MACS_peak_638	137.37
chr1	15415698	15416389	MACS_peak_639	50.23
chr1	15416477	15417430	MACS_peak_640	96.01
chr1	15426450	15427335	MACS_peak_641	109.95
chr1	15454940	15455694	MACS_peak_642	82.12
chr1	15478702	15480134	MACS_peak_643	724.85
chr1	15480672	15481656	MACS_peak_644	204.35
chr1	15494860	15495748	MACS_peak_645	86.2
chr1	15503427	15506841	MACS_peak_646	2189.95
chr1	15513117	15513599	MACS_peak_647	51.05
chr1	15514314	15516490	MACS_peak_648	532.68
chr1	15526526	15527775	MACS_peak_649	800.74
chr1	15543937	15545967	MACS_peak_650	1106.74
chr1	15550160	15551496	MACS_peak_651	232.49
chr1	15584570	15585298	MACS_peak_652	76.6
chr1	15586648	15588669	MACS_peak_653	1097.07
chr1	15598600	15599463	MACS_peak_654	96.01
chr1	15626166	15627049	MACS_peak_655	79.17
chr1	15649827	15650832	MACS_peak_656	201.5
chr1	15654792	15656157	MACS_peak_657	577.92
chr1	15663116	15665414	MACS_peak_658	2667.58
chr1	15666741	15667322	MACS_peak_659	50.8
chr1	15667764	15669227	MACS_peak_660	308.32
chr1	15678385	15679734	MACS_peak_661	427.2
chr1	15682939	15684047	MACS_peak_662	113.55
chr1	15733349	15734482	MACS_peak_663	142.97
chr1	15737643	15739951	MACS_peak_664	693.82
chr1	15741603	15746271	MACS_peak_665	2162.48
chr1	15757072	15760190	MACS_peak_666	722.36
chr1	15820319	15821053	MACS_peak_667	163.16
chr1	15827941	15828732	MACS_peak_668	64.31
chr1	15841463	15842112	MACS_peak_669	83.76
chr1	15851409	15854110	MACS_peak_670	1348.98
chr1	15929297	15930672	MACS_peak_671	454.23
chr1	15943033	15943869	MACS_peak_672	678.9
chr1	15944270	15945457	MACS_peak_673	251.97
chr1	15946153	15947517	MACS_peak_674	435.01
chr1	15993915	15995109	MACS_peak_675	129.31
chr1	16011239	16012108	MACS_peak_676	52.5
chr1	16018039	16019569	MACS_peak_677	376.01
chr1	16023466	16024220	MACS_peak_678	98.14
chr1	16029349	16030815	MACS_peak_679	307.9
chr1	16063453	16063965	MACS_peak_680	56.27
chr1	16065753	16069322	MACS_peak_681	752.83
chr1	16073483	16076992	MACS_peak_682	2261.57
chr1	16082641	16085105	MACS_peak_683	666.76
chr1	16085789	16088686	MACS_peak_684	2922.92
chr1	16089091	16089776	MACS_peak_685	64.95
chr1	16090309	16091283	MACS_peak_686	187.02
chr1	16091893	16092821	MACS_peak_687	98.12
chr1	16111494	16114423	MACS_peak_688	1224.17
chr1	16114722	16115692	MACS_peak_689	134.52
chr1	16118200	16119268	MACS_peak_690	149.55
chr1	16120959	16123901	MACS_peak_691	1657.95
chr1	16125160	16128192	MACS_peak_692	1035.98
chr1	16141737	16142510	MACS_peak_693	112.95
chr1	16159940	16161364	MACS_peak_694	587.34
chr1	16161565	16163169	MACS_peak_695	1121.27
chr1	16175058	16177216	MACS_peak_696	1241.95
chr1	16196774	16197350	MACS_peak_697	51.17
chr1	16210927	16213674	MACS_peak_698	951.65
chr1	16263366	16265243	MACS_peak_699	562.27
chr1	16265457	16266579	MACS_peak_700	135.91
chr1	16275141	16280982	MACS_peak_701	3100
chr1	16282446	16283068	MACS_peak_702	70.19
chr1	16283809	16286122	MACS_peak_703	541.15
chr1	16291880	16293444	MACS_peak_704	207.04
chr1	16301555	16302096	MACS_peak_705	104.49
chr1	16302348	16303249	MACS_peak_706	77.8
chr1	16320605	16321472	MACS_peak_707	154.88
chr1	16335072	16336055	MACS_peak_708	167.74
chr1	16353235	16353710	MACS_peak_709	59.57
chr1	16358905	16360071	MACS_peak_710	334.56
chr1	16374854	16375662	MACS_peak_711	171.85
chr1	16382086	16383206	MACS_peak_712	195.97
chr1	16394455	16395501	MACS_peak_713	178.04
chr1	16400206	16400797	MACS_peak_714	50.08
chr1	16402316	16403266	MACS_peak_715	128.21
chr1	16405038	16406198	MACS_peak_716	294.97
chr1	16408299	16409668	MACS_peak_717	371.82
chr1	16432997	16433933	MACS_peak_718	390.49
chr1	16446230	16450657	MACS_peak_719	768.74
chr1	16452417	16455424	MACS_peak_720	311.37
chr1	16455794	16456667	MACS_peak_721	72.66
chr1	16457149	16458824	MACS_peak_722	204.23
chr1	16459287	16460951	MACS_peak_723	197.21
chr1	16463979	16469351	MACS_peak_724	3100
chr1	16469813	16475564	MACS_peak_725	3100
chr1	16475763	16482061	MACS_peak_726	2860.65
chr1	16482469	16484086	MACS_peak_727	737.58
chr1	16490569	16491516	MACS_peak_728	199.99
chr1	16499267	16500656	MACS_peak_729	796.91
chr1	16501740	16503572	MACS_peak_730	802.18
chr1	16506697	16507262	MACS_peak_731	59.53
chr1	16507701	16509572	MACS_peak_732	2164.51
chr1	16513927	16515226	MACS_peak_733	425.94
chr1	16515285	16516183	MACS_peak_734	100.75
chr1	16531337	16531928	MACS_peak_735	65.07
chr1	16532394	16533441	MACS_peak_736	169.07
chr1	16533669	16534261	MACS_peak_737	81.12
chr1	16542217	16544529	MACS_peak_738	631.19
chr1	16562618	16563644	MACS_peak_739	171.53
chr1	16563716	16564348	MACS_peak_740	210.38
chr1	16570359	16571565	MACS_peak_741	160.41
chr1	16574402	16576806	MACS_peak_742	1734.34
chr1	16592623	16595087	MACS_peak_743	646.51
chr1	16596961	16597978	MACS_peak_744	163.75
chr1	16620038	16620717	MACS_peak_745	58.08
chr1	16650794	16651289	MACS_peak_746	57.75
chr1	16675302	16675980	MACS_peak_747	73.14
chr1	16677610	16678718	MACS_peak_748	206.54
chr1	16678982	16679916	MACS_peak_749	271.45
chr1	16689696	16690449	MACS_peak_750	82.21
chr1	16693073	16695524	MACS_peak_751	1416.66
chr1	16697824	16699115	MACS_peak_752	364.54
chr1	16701490	16702880	MACS_peak_753	871.01
chr1	16712405	16714492	MACS_peak_754	338.31
chr1	16717925	16718436	MACS_peak_755	64.31
chr1	16722647	16724104	MACS_peak_756	328.33
chr1	16766486	16768341	MACS_peak_757	1400.19
chr1	16804812	16805751	MACS_peak_758	129.34
chr1	16823879	16825377	MACS_peak_759	134.39
chr1	16825886	16826847	MACS_peak_760	226.86
chr1	16839120	16841936	MACS_peak_761	3100
chr1	16846581	16848617	MACS_peak_762	555.33
chr1	16857636	16859774	MACS_peak_763	479.74
chr1	16860667	16863016	MACS_peak_764	3050.34
chr1	16871941	16872599	MACS_peak_765	108.35
chr1	16873837	16874838	MACS_peak_766	174.52
chr1	16892312	16892792	MACS_peak_767	51.22
chr1	16893279	16894175	MACS_peak_768	93.14
chr1	16917742	16919046	MACS_peak_769	200.91
chr1	16919995	16920976	MACS_peak_770	167.98
chr1	16928627	16929257	MACS_peak_771	61.82
chr1	16937835	16939642	MACS_peak_772	694.63
chr1	16939956	16941020	MACS_peak_773	1471.12
chr1	16945144	16945620	MACS_peak_774	51.55
chr1	16946525	16948377	MACS_peak_775	878.65
chr1	16949606	16950731	MACS_peak_776	97.25
chr1	16950923	16951981	MACS_peak_777	95.06
chr1	16970142	16972461	MACS_peak_778	1162.16
chr1	16973225	16974411	MACS_peak_779	85.83
chr1	16991598	16994446	MACS_peak_780	3100
chr1	17006965	17007805	MACS_peak_781	75.12
chr1	17017889	17018845	MACS_peak_782	119.38
chr1	17028003	17028575	MACS_peak_783	58.95
chr1	17029385	17030820	MACS_peak_784	540.19
chr1	17035283	17037029	MACS_peak_785	492.03
chr1	17053496	17054429	MACS_peak_786	192.47
chr1	17065953	17069220	MACS_peak_787	3100
chr1	17076662	17077639	MACS_peak_788	117.38
chr1	17084029	17084616	MACS_peak_789	65.41
chr1	17085850	17086488	MACS_peak_790	84.84
chr1	17185425	17187267	MACS_peak_791	305.37
chr1	17188269	17188905	MACS_peak_792	129.25
chr1	17198525	17200372	MACS_peak_793	3100
chr1	17200923	17203018	MACS_peak_794	878.87
chr1	17209011	17210165	MACS_peak_795	389.41
chr1	17214727	17216992	MACS_peak_796	1769.11
chr1	17221320	17224334	MACS_peak_797	3100
chr1	17227201	17227906	MACS_peak_798	103.15
chr1	17229482	17233215	MACS_peak_799	3100
chr1	17233419	17234639	MACS_peak_800	184.33
chr1	17238963	17239542	MACS_peak_801	50.95
chr1	17239703	17240463	MACS_peak_802	282.88
chr1	17241904	17242487	MACS_peak_803	50.66
chr1	17247641	17249058	MACS_peak_804	314.86
chr1	17277756	17278810	MACS_peak_805	126.22
chr1	17286901	17287390	MACS_peak_806	74.9
chr1	17287613	17288098	MACS_peak_807	58.65
chr1	17289848	17290786	MACS_peak_808	68.14
chr1	17293453	17294422	MACS_peak_809	102.33
chr1	17298071	17298684	MACS_peak_810	63.21
chr1	17305070	17305795	MACS_peak_811	61.92
chr1	17310545	17312248	MACS_peak_812	562.76
chr1	17336646	17337997	MACS_peak_813	448.12
chr1	17338485	17338949	MACS_peak_814	86.66
chr1	17342551	17343600	MACS_peak_815	195.75
chr1	17372173	17373307	MACS_peak_816	103.89
chr1	17379546	17381600	MACS_peak_817	1100.22
chr1	17385893	17386707	MACS_peak_818	171.02
chr1	17389283	17390112	MACS_peak_819	124.02
chr1	17445997	17446604	MACS_peak_820	63.71
chr1	17448664	17449750	MACS_peak_821	100.26
chr1	17451978	17453037	MACS_peak_822	194.49
chr1	17454346	17455866	MACS_peak_823	1363
chr1	17487625	17488206	MACS_peak_824	58.21
chr1	17559396	17561005	MACS_peak_825	495.45
chr1	17563118	17564256	MACS_peak_826	381.75
chr1	17565822	17566695	MACS_peak_827	87.43
chr1	17576819	17577554	MACS_peak_828	83.8
chr1	17577642	17578834	MACS_peak_829	289.97
chr1	17600267	17601207	MACS_peak_830	61.28
chr1	17615783	17616526	MACS_peak_831	83.08
chr1	17731029	17733439	MACS_peak_832	388.52
chr1	17762979	17764185	MACS_peak_833	230.68
chr1	17765753	17766983	MACS_peak_834	166.29
chr1	17803740	17804308	MACS_peak_835	67.1
chr1	17820372	17821549	MACS_peak_836	163.4
chr1	17828590	17829435	MACS_peak_837	113.89
chr1	17866555	17867670	MACS_peak_838	282.14
chr1	17871568	17872622	MACS_peak_839	354.96
chr1	17877721	17878940	MACS_peak_840	247.56
chr1	17880167	17881322	MACS_peak_841	102.25
chr1	17887812	17888723	MACS_peak_842	63.11
chr1	17932938	17933936	MACS_peak_843	92.36
chr1	17979635	17980561	MACS_peak_844	68.94
chr1	17987631	17988697	MACS_peak_845	109.44
chr1	18014773	18015421	MACS_peak_846	60.41
chr1	18022803	18023379	MACS_peak_847	51.17
chr1	18923713	18924399	MACS_peak_848	96.67
chr1	19146921	19147715	MACS_peak_849	64.09
chr1	19201439	19202512	MACS_peak_850	249.17
chr1	19210496	19211209	MACS_peak_851	85.8
chr1	19228269	19228913	MACS_peak_852	76.14
chr1	19229005	19229958	MACS_peak_853	1030.47
chr1	19233209	19235468	MACS_peak_854	932.69
chr1	19239113	19240433	MACS_peak_855	854.6
chr1	19248064	19251401	MACS_peak_856	806.63
chr1	19252425	19255528	MACS_peak_857	3100
chr1	19267972	19269167	MACS_peak_858	319.47
chr1	19270927	19272481	MACS_peak_859	152.29
chr1	19274873	19278649	MACS_peak_860	945.9
chr1	19280258	19282102	MACS_peak_861	557.75
chr1	19283395	19283986	MACS_peak_862	73.01
chr1	19298283	19300365	MACS_peak_863	1068.75
chr1	19336185	19339110	MACS_peak_864	1123.77
chr1	19381320	19382836	MACS_peak_865	125.73
chr1	19396769	19397577	MACS_peak_866	63.11
chr1	19407712	19410542	MACS_peak_867	1802.41
chr1	19422349	19423341	MACS_peak_868	100.37
chr1	19482689	19484400	MACS_peak_869	447.03
chr1	19489530	19490484	MACS_peak_870	81.09
chr1	19512216	19513184	MACS_peak_871	87.32
chr1	19529661	19530426	MACS_peak_872	89.01
chr1	19534577	19536554	MACS_peak_873	360.75
chr1	19536707	19538140	MACS_peak_874	529.57
chr1	19567592	19568472	MACS_peak_875	79.4
chr1	19577201	19579493	MACS_peak_876	367.13
chr1	19586888	19588370	MACS_peak_877	113.99
chr1	19615310	19615983	MACS_peak_878	115.46
chr1	19637123	19638399	MACS_peak_879	137.68
chr1	19639159	19639829	MACS_peak_880	153.08
chr1	19641428	19643219	MACS_peak_881	217.34
chr1	19658138	19659115	MACS_peak_882	86.62
chr1	19663207	19664268	MACS_peak_883	117.64
chr1	19667767	19668785	MACS_peak_884	113.62
chr1	19670606	19671623	MACS_peak_885	90.88
chr1	19710693	19711392	MACS_peak_886	63.87
chr1	19712477	19713621	MACS_peak_887	125.93
chr1	19717317	19718650	MACS_peak_888	164.26
chr1	19749245	19750338	MACS_peak_889	138.71
chr1	19755887	19757666	MACS_peak_890	711.86
chr1	19763283	19763812	MACS_peak_891	62.65
chr1	19763970	19765497	MACS_peak_892	416.65
chr1	19766592	19767801	MACS_peak_893	128
chr1	19772085	19773106	MACS_peak_894	121.29
chr1	19774932	19776251	MACS_peak_895	290.56
chr1	19776858	19778150	MACS_peak_896	344
chr1	19778578	19779112	MACS_peak_897	70.29
chr1	19782941	19784200	MACS_peak_898	171.66
chr1	19794902	19796704	MACS_peak_899	472.49
chr1	19802547	19804240	MACS_peak_900	1312.28
chr1	19805935	19806599	MACS_peak_901	74.35
chr1	19810722	19811813	MACS_peak_902	316.57
chr1	19813875	19814771	MACS_peak_903	160.34
chr1	19828643	19829525	MACS_peak_904	270.21
chr1	19830982	19832134	MACS_peak_905	547.4
chr1	19835254	19836052	MACS_peak_906	319.33
chr1	19922734	19923733	MACS_peak_907	539.18
chr1	19923928	19924664	MACS_peak_908	99.94
chr1	19967133	19967645	MACS_peak_909	56.27
chr1	19971355	19973254	MACS_peak_910	334.25
chr1	19977127	19979270	MACS_peak_911	340.56
chr1	19979659	19981065	MACS_peak_912	278.49
chr1	19985632	19987370	MACS_peak_913	383.83
chr1	19987954	19988874	MACS_peak_914	62.53
chr1	20002865	20003507	MACS_peak_915	76.33
chr1	20030553	20031536	MACS_peak_916	195.11
chr1	20041675	20042921	MACS_peak_917	469.11
chr1	20076775	20077694	MACS_peak_918	91.22
chr1	20088617	20089483	MACS_peak_919	80.48
chr1	20091374	20093048	MACS_peak_920	1023.57
chr1	20126570	20127295	MACS_peak_921	154.87
chr1	20208140	20208927	MACS_peak_922	155.89
chr1	20214530	20215073	MACS_peak_923	61.41
chr1	20215661	20216867	MACS_peak_924	152.17
chr1	20218661	20219869	MACS_peak_925	120.41
chr1	20244317	20245282	MACS_peak_926	118.52
chr1	20252719	20253674	MACS_peak_927	95.84
chr1	20275047	20276380	MACS_peak_928	539.76
chr1	20301200	20302135	MACS_peak_929	105.31
chr1	20390048	20391221	MACS_peak_930	216.56
chr1	20406692	20407365	MACS_peak_931	58.52
chr1	20427305	20427882	MACS_peak_932	82.66
chr1	20436811	20437919	MACS_peak_933	206.54
chr1	20450921	20451410	MACS_peak_934	58.29
chr1	20478346	20479634	MACS_peak_935	285.41
chr1	20497958	20498288	MACS_peak_936	76.31
chr1	20539128	20539997	MACS_peak_937	154.63
chr1	20563820	20564724	MACS_peak_938	168.44
chr1	20688206	20689110	MACS_peak_939	63.56
chr1	20703236	20703863	MACS_peak_940	62.07
chr1	20716937	20717592	MACS_peak_941	75.15
chr1	20732413	20733319	MACS_peak_942	132.81
chr1	20737588	20738472	MACS_peak_943	199.36
chr1	20753014	20754173	MACS_peak_944	285.19
chr1	20756875	20757375	MACS_peak_945	57.31
chr1	20799545	20800350	MACS_peak_946	70.47
chr1	20810799	20811514	MACS_peak_947	175.7
chr1	20819799	20823425	MACS_peak_948	3100
chr1	20833828	20835014	MACS_peak_949	426.46
chr1	20848664	20849561	MACS_peak_950	78.1
chr1	20901368	20902533	MACS_peak_951	236.12
chr1	20915190	20917098	MACS_peak_952	830.41
chr1	20924095	20924810	MACS_peak_953	70.06
chr1	20940078	20940858	MACS_peak_954	72.38
chr1	20960442	20961533	MACS_peak_955	246.52
chr1	20966426	20967076	MACS_peak_956	53.01
chr1	20986589	20988901	MACS_peak_957	1558.75
chr1	20991823	20993139	MACS_peak_958	182.51
chr1	21011215	21012484	MACS_peak_959	138.3
chr1	21022553	21024164	MACS_peak_960	1248.98
chr1	21041192	21041969	MACS_peak_961	80.16
chr1	21051304	21052445	MACS_peak_962	150.4
chr1	21056704	21057569	MACS_peak_963	88.09
chr1	21058813	21060560	MACS_peak_964	1412.01
chr1	21065425	21066357	MACS_peak_965	97.78
chr1	21111737	21112904	MACS_peak_966	208.22
chr1	21113932	21115170	MACS_peak_967	632.08
chr1	21173747	21175316	MACS_peak_968	471.24
chr1	21291091	21292023	MACS_peak_969	90.16
chr1	21308546	21309426	MACS_peak_970	86.85
chr1	21324294	21324930	MACS_peak_971	61.35
chr1	21345388	21345936	MACS_peak_972	53.31
chr1	21348389	21349711	MACS_peak_973	693.84
chr1	21391275	21392018	MACS_peak_974	107.63
chr1	21398971	21400257	MACS_peak_975	185.69
chr1	21403258	21404688	MACS_peak_976	552.35
chr1	21415833	21416715	MACS_peak_977	72.01
chr1	21416927	21418539	MACS_peak_978	569.79
chr1	21423893	21424902	MACS_peak_979	269.05
chr1	21426959	21427914	MACS_peak_980	103.54
chr1	21441258	21442362	MACS_peak_981	197.94
chr1	21449658	21450916	MACS_peak_982	131.49
chr1	21475736	21477805	MACS_peak_983	621.83
chr1	21478912	21479674	MACS_peak_984	97.36
chr1	21501028	21502603	MACS_peak_985	388.8
chr1	21503093	21504248	MACS_peak_986	843.63
chr1	21518633	21519698	MACS_peak_987	175.79
chr1	21521209	21522304	MACS_peak_988	163.67
chr1	21541062	21541823	MACS_peak_989	66.49
chr1	21542646	21545991	MACS_peak_990	448.29
chr1	21547148	21548593	MACS_peak_991	138.63
chr1	21549490	21550222	MACS_peak_992	54.38
chr1	21558198	21559254	MACS_peak_993	222.79
chr1	21571387	21571952	MACS_peak_994	59.53
chr1	21578376	21579515	MACS_peak_995	158.96
chr1	21580644	21582541	MACS_peak_996	611.29
chr1	21587018	21590508	MACS_peak_997	2799
chr1	21591054	21591814	MACS_peak_998	66.57
chr1	21592082	21593352	MACS_peak_999	240.8
chr1	21594435	21597644	MACS_peak_1000	497.37
chr1	21600366	21608501	MACS_peak_1001	3100
chr1	21615777	21616732	MACS_peak_1002	198.89
chr1	21616997	21617846	MACS_peak_1003	105.28
chr1	21619747	21622093	MACS_peak_1004	488.23
chr1	21625345	21627058	MACS_peak_1005	258.94
chr1	21628549	21630675	MACS_peak_1006	1251.12
chr1	21633401	21635638	MACS_peak_1007	329.91
chr1	21639098	21640468	MACS_peak_1008	283.38
chr1	21640835	21641867	MACS_peak_1009	97.11
chr1	21643717	21644322	MACS_peak_1010	88.21
chr1	21647365	21648204	MACS_peak_1011	67.98
chr1	21648572	21653298	MACS_peak_1012	3100
chr1	21653430	21654022	MACS_peak_1013	50.01
chr1	21656851	21657607	MACS_peak_1014	169.62
chr1	21658301	21659050	MACS_peak_1015	106.99
chr1	21660087	21663005	MACS_peak_1016	2184.35
chr1	21663732	21666822	MACS_peak_1017	1486.7
chr1	21667188	21667806	MACS_peak_1018	62.8
chr1	21668175	21671455	MACS_peak_1019	1084.51
chr1	21672152	21673018	MACS_peak_1020	201.99
chr1	21694418	21695961	MACS_peak_1021	779.51
chr1	21765953	21766614	MACS_peak_1022	248.12
chr1	21780245	21781089	MACS_peak_1023	166.98
chr1	21894423	21895394	MACS_peak_1024	117.95
chr1	21900091	21901838	MACS_peak_1025	1177.62
chr1	21911254	21912199	MACS_peak_1026	89.12
chr1	21912900	21914002	MACS_peak_1027	294.27
chr1	21921770	21922627	MACS_peak_1028	88.76
chr1	21933754	21934979	MACS_peak_1029	284.98
chr1	21985528	21985870	MACS_peak_1030	95.26
chr1	21995956	21998333	MACS_peak_1031	314.98
chr1	21998921	22000761	MACS_peak_1032	296.77
chr1	22029526	22030697	MACS_peak_1033	244.72
chr1	22033444	22034964	MACS_peak_1034	448.71
chr1	22047597	22049449	MACS_peak_1035	696.21
chr1	22065578	22066306	MACS_peak_1036	69.02
chr1	22089798	22092357	MACS_peak_1037	2275.68
chr1	22092358	22093399	MACS_peak_1038	169.77
chr1	22099717	22100868	MACS_peak_1039	133.19
chr1	22101651	22102882	MACS_peak_1040	174.59
chr1	22106249	22107601	MACS_peak_1041	1063.65
chr1	22107767	22109275	MACS_peak_1042	837.01
chr1	22109652	22110958	MACS_peak_1043	1553.96
chr1	22118014	22118581	MACS_peak_1044	59.36
chr1	22127205	22128242	MACS_peak_1045	119.81
chr1	22132824	22134930	MACS_peak_1046	153.95
chr1	22134932	22137517	MACS_peak_1047	294.59
chr1	22137791	22140940	MACS_peak_1048	1121.24
chr1	22141177	22155539	MACS_peak_1049	3100
chr1	22155569	22191375	MACS_peak_1050	3100
chr1	22191477	22195478	MACS_peak_1051	1246.19
chr1	22195493	22213565	MACS_peak_1052	3100
chr1	22213581	22215961	MACS_peak_1053	474.13
chr1	22216115	22263496	MACS_peak_1054	3100
chr1	22264165	22267267	MACS_peak_1055	3100
chr1	22269046	22271748	MACS_peak_1056	1628.25
chr1	22272699	22274250	MACS_peak_1057	324.48
chr1	22281738	22282760	MACS_peak_1058	105.5
chr1	22282832	22285646	MACS_peak_1059	874.64
chr1	22287702	22291277	MACS_peak_1060	978.91
chr1	22292092	22292763	MACS_peak_1061	66.07
chr1	22297834	22298395	MACS_peak_1062	52.3
chr1	22298690	22302346	MACS_peak_1063	3100
chr1	22306654	22307706	MACS_peak_1064	223.34
chr1	22315254	22316751	MACS_peak_1065	141.9
chr1	22323575	22326732	MACS_peak_1066	2994.58
chr1	22331376	22332579	MACS_peak_1067	359.17
chr1	22345064	22346521	MACS_peak_1068	951.25
chr1	22348934	22349984	MACS_peak_1069	134.74
chr1	22350441	22353338	MACS_peak_1070	3100
chr1	22357752	22358881	MACS_peak_1071	177.19
chr1	22365901	22366984	MACS_peak_1072	317.96
chr1	22378666	22379287	MACS_peak_1073	95.05
chr1	22379853	22380729	MACS_peak_1074	210.27
chr1	22400594	22402321	MACS_peak_1075	191.37
chr1	22415294	22417344	MACS_peak_1076	492.97
chr1	22418142	22419639	MACS_peak_1077	463.29
chr1	22428217	22428998	MACS_peak_1078	58
chr1	22431715	22432564	MACS_peak_1079	81.83
chr1	22437491	22438951	MACS_peak_1080	152.63
chr1	22439692	22442416	MACS_peak_1081	1848.26
chr1	22447364	22448599	MACS_peak_1082	118.18
chr1	22448848	22449692	MACS_peak_1083	74.82
chr1	22454466	22455309	MACS_peak_1084	89.96
chr1	22458008	22459691	MACS_peak_1085	1185.48
chr1	22468240	22468866	MACS_peak_1086	62.15
chr1	22555661	22556649	MACS_peak_1087	100.71
chr1	22599916	22601395	MACS_peak_1088	677.84
chr1	22601854	22603158	MACS_peak_1089	175.38
chr1	22615242	22615934	MACS_peak_1090	64.41
chr1	22668331	22669129	MACS_peak_1091	145.29
chr1	22674344	22675350	MACS_peak_1092	239.66
chr1	22734746	22735354	MACS_peak_1093	56.09
chr1	22738598	22740256	MACS_peak_1094	549.96
chr1	22742612	22743783	MACS_peak_1095	216.81
chr1	22746690	22747540	MACS_peak_1096	147.95
chr1	22754898	22755807	MACS_peak_1097	124.05
chr1	22777989	22779880	MACS_peak_1098	623.1
chr1	22813807	22815395	MACS_peak_1099	574.64
chr1	22826628	22827675	MACS_peak_1100	135.03
chr1	22856420	22858342	MACS_peak_1101	253.55
chr1	22917955	22918760	MACS_peak_1102	85.48
chr1	22937893	22938402	MACS_peak_1103	81.38
chr1	22968097	22969129	MACS_peak_1104	162.04
chr1	22970107	22970523	MACS_peak_1105	57.02
chr1	22992002	22993056	MACS_peak_1106	118.26
chr1	23000195	23001102	MACS_peak_1107	107.87
chr1	23003926	23005096	MACS_peak_1108	418.76
chr1	23015861	23016591	MACS_peak_1109	84.25
chr1	23028820	23030151	MACS_peak_1110	801.24
chr1	23030558	23031825	MACS_peak_1111	269.28
chr1	23038227	23039925	MACS_peak_1112	439.09
chr1	23061123	23062443	MACS_peak_1113	133.87
chr1	23064748	23066959	MACS_peak_1114	597.24
chr1	23068392	23069451	MACS_peak_1115	212.96
chr1	23071933	23074709	MACS_peak_1116	1111.33
chr1	23075883	23077959	MACS_peak_1117	1070.33
chr1	23081507	23082959	MACS_peak_1118	661.1
chr1	23100167	23101013	MACS_peak_1119	97.53
chr1	23102435	23102999	MACS_peak_1120	75.61
chr1	23147240	23148118	MACS_peak_1121	72.3
chr1	23151960	23152724	MACS_peak_1122	113.91
chr1	23152793	23153926	MACS_peak_1123	126.91
chr1	23157783	23159444	MACS_peak_1124	1205.69
chr1	23176570	23178025	MACS_peak_1125	418.66
chr1	23188033	23189079	MACS_peak_1126	345.77
chr1	23202792	23204115	MACS_peak_1127	243.17
chr1	23205867	23207320	MACS_peak_1128	547.49
chr1	23214559	23216165	MACS_peak_1129	1185.27
chr1	23256379	23257268	MACS_peak_1130	143.36
chr1	23295477	23296245	MACS_peak_1131	73.32
chr1	23301816	23303801	MACS_peak_1132	869.89
chr1	23345177	23346014	MACS_peak_1133	267.87
chr1	23346444	23348160	MACS_peak_1134	466.45
chr1	23375955	23377078	MACS_peak_1135	177.87
chr1	23395528	23396269	MACS_peak_1136	99.43
chr1	23411125	23411763	MACS_peak_1137	61.19
chr1	23424956	23427622	MACS_peak_1138	585.8
chr1	23427812	23430627	MACS_peak_1139	1657.24
chr1	23439808	23441647	MACS_peak_1140	721.23
chr1	23445588	23447300	MACS_peak_1141	200.7
chr1	23448777	23449334	MACS_peak_1142	52.61
chr1	23453189	23453965	MACS_peak_1143	80.24
chr1	23455994	23457393	MACS_peak_1144	781.88
chr1	23457504	23459348	MACS_peak_1145	387.83
chr1	23491902	23492329	MACS_peak_1146	55.95
chr1	23494912	23497096	MACS_peak_1147	1408.6
chr1	23504315	23505257	MACS_peak_1148	555.01
chr1	23510663	23511695	MACS_peak_1149	153.39
chr1	23515231	23515914	MACS_peak_1150	57.79
chr1	23522833	23524544	MACS_peak_1151	477.5
chr1	23524569	23525550	MACS_peak_1152	176.98
chr1	23538160	23538892	MACS_peak_1153	84.07
chr1	23550732	23552574	MACS_peak_1154	1086.09
chr1	23599638	23600904	MACS_peak_1155	214.11
chr1	23609404	23610915	MACS_peak_1156	179.55
chr1	23615161	23615625	MACS_peak_1157	60.61
chr1	23616707	23619947	MACS_peak_1158	1637.92
chr1	23629738	23630971	MACS_peak_1159	157.71
chr1	23667745	23668237	MACS_peak_1160	50.23
chr1	23668276	23669360	MACS_peak_1161	115.61
chr1	23669394	23670316	MACS_peak_1162	166.18
chr1	23670673	23672364	MACS_peak_1163	777.86
chr1	23693852	23698478	MACS_peak_1164	3128.86
chr1	23703475	23704518	MACS_peak_1165	314.62
chr1	23709842	23712115	MACS_peak_1166	597.11
chr1	23719848	23721403	MACS_peak_1167	362.36
chr1	23729091	23731017	MACS_peak_1168	1160.72
chr1	23748128	23749817	MACS_peak_1169	288.12
chr1	23751276	23752056	MACS_peak_1170	65.1
chr1	23796730	23797828	MACS_peak_1171	294.92
chr1	23801426	23802584	MACS_peak_1172	109.42
chr1	23809371	23810382	MACS_peak_1173	173.31
chr1	23810920	23811769	MACS_peak_1174	557.72
chr1	23823333	23824384	MACS_peak_1175	126.51
chr1	23854206	23855536	MACS_peak_1176	441.43
chr1	23855881	23857073	MACS_peak_1177	251.28
chr1	23857594	23858500	MACS_peak_1178	225.4
chr1	23863551	23864418	MACS_peak_1179	87.93
chr1	23866054	23867210	MACS_peak_1180	443.68
chr1	23871100	23871984	MACS_peak_1181	135.21
chr1	23874466	23875068	MACS_peak_1182	56.55
chr1	23879906	23881243	MACS_peak_1183	595.87
chr1	23881557	23889705	MACS_peak_1184	3100
chr1	23895161	23896027	MACS_peak_1185	73.18
chr1	23903503	23904592	MACS_peak_1186	227.68
chr1	23907263	23908357	MACS_peak_1187	138.61
chr1	23961030	23962460	MACS_peak_1188	541.24
chr1	23963470	23964735	MACS_peak_1189	223.2
chr1	23999542	24000354	MACS_peak_1190	77.3
chr1	24017504	24020023	MACS_peak_1191	1067.04
chr1	24022808	24023419	MACS_peak_1192	55.86
chr1	24044722	24045830	MACS_peak_1193	129.19
chr1	24068731	24069731	MACS_peak_1194	148.3
chr1	24070543	24072499	MACS_peak_1195	468.05
chr1	24077420	24078345	MACS_peak_1196	83.28
chr1	24083075	24083771	MACS_peak_1197	56.86
chr1	24098175	24099395	MACS_peak_1198	159
chr1	24103986	24104839	MACS_peak_1199	275.51
chr1	24105441	24107057	MACS_peak_1200	324.97
chr1	24115840	24118925	MACS_peak_1201	1703.52
chr1	24120414	24121164	MACS_peak_1202	74.77
chr1	24121698	24122646	MACS_peak_1203	88.88
chr1	24122715	24123953	MACS_peak_1204	125.51
chr1	24124086	24124717	MACS_peak_1205	54.37
chr1	24124871	24127084	MACS_peak_1206	1629.94
chr1	24127201	24128055	MACS_peak_1207	96.81
chr1	24136142	24136752	MACS_peak_1208	79.34
chr1	24151942	24152489	MACS_peak_1209	69.04
chr1	24164563	24165429	MACS_peak_1210	137.22
chr1	24194762	24195694	MACS_peak_1211	156
chr1	24243238	24244047	MACS_peak_1212	56.17
chr1	24277764	24278742	MACS_peak_1213	101.55
chr1	24281250	24282496	MACS_peak_1214	301.39
chr1	24284912	24286067	MACS_peak_1215	443.9
chr1	24286188	24287862	MACS_peak_1216	504.66
chr1	24289247	24292323	MACS_peak_1217	360.28
chr1	24306564	24307791	MACS_peak_1218	564.16
chr1	24310622	24311764	MACS_peak_1219	338.74
chr1	24334013	24334969	MACS_peak_1220	135.99
chr1	24335069	24336671	MACS_peak_1221	434.64
chr1	24344962	24346171	MACS_peak_1222	813.18
chr1	24354281	24355003	MACS_peak_1223	109.88
chr1	24396946	24398484	MACS_peak_1224	364.93
chr1	24434030	24436113	MACS_peak_1225	619.32
chr1	24436984	24439680	MACS_peak_1226	961.9
chr1	24475909	24477580	MACS_peak_1227	579.76
chr1	24525705	24526504	MACS_peak_1228	70.92
chr1	24528280	24529265	MACS_peak_1229	223.31
chr1	24609845	24611040	MACS_peak_1230	424.65
chr1	24616050	24617289	MACS_peak_1231	217.39
chr1	24620666	24621998	MACS_peak_1232	347.56
chr1	24710222	24711659	MACS_peak_1233	360.8
chr1	24715607	24717059	MACS_peak_1234	281.67
chr1	24717512	24720966	MACS_peak_1235	1212.3
chr1	24735616	24736493	MACS_peak_1236	94.78
chr1	24738162	24740749	MACS_peak_1237	394.34
chr1	24741607	24743398	MACS_peak_1238	642.8
chr1	24745148	24746222	MACS_peak_1239	124.36
chr1	24828214	24829258	MACS_peak_1240	103.65
chr1	24885610	24886197	MACS_peak_1241	90.13
chr1	24913303	24913876	MACS_peak_1242	51.4
chr1	24968141	24971121	MACS_peak_1243	1315.4
chr1	25009603	25011064	MACS_peak_1244	624.46
chr1	25014569	25015980	MACS_peak_1245	364.94
chr1	25020585	25022770	MACS_peak_1246	284.8
chr1	25026012	25026828	MACS_peak_1247	69.65
chr1	25030866	25033063	MACS_peak_1248	1727.26
chr1	25045934	25047614	MACS_peak_1249	1264.33
chr1	25050357	25052563	MACS_peak_1250	2888.1
chr1	25053320	25054229	MACS_peak_1251	92.05
chr1	25056876	25057967	MACS_peak_1252	369.32
chr1	25062194	25062998	MACS_peak_1253	56.49
chr1	25069757	25070717	MACS_peak_1254	87.94
chr1	25071211	25071824	MACS_peak_1255	132.38
chr1	25072708	25074192	MACS_peak_1256	277.5
chr1	25078597	25081670	MACS_peak_1257	953.43
chr1	25088674	25089353	MACS_peak_1258	58.08
chr1	25090936	25092953	MACS_peak_1259	528.09
chr1	25095196	25097377	MACS_peak_1260	859.78
chr1	25112408	25113344	MACS_peak_1261	61.53
chr1	25129102	25130861	MACS_peak_1262	279.83
chr1	25131538	25133086	MACS_peak_1263	560.89
chr1	25135690	25136584	MACS_peak_1264	101.11
chr1	25154948	25155711	MACS_peak_1265	66.34
chr1	25156721	25158000	MACS_peak_1266	248.86
chr1	25173652	25175032	MACS_peak_1267	411.08
chr1	25175267	25176737	MACS_peak_1268	114.85
chr1	25224198	25225222	MACS_peak_1269	90.35
chr1	25421360	25421981	MACS_peak_1270	86.55
chr1	25427686	25428554	MACS_peak_1271	103.49
chr1	25554037	25555083	MACS_peak_1272	111.15
chr1	25558387	25560290	MACS_peak_1273	1056.59
chr1	25565611	25567874	MACS_peak_1274	1384.7
chr1	25572306	25574664	MACS_peak_1275	583.47
chr1	25585855	25587430	MACS_peak_1276	480.63
chr1	25592943	25594892	MACS_peak_1277	1080.4
chr1	25616271	25617031	MACS_peak_1278	89.47
chr1	25655126	25657564	MACS_peak_1279	1085.9
chr1	25663181	25664972	MACS_peak_1280	1039.09
chr1	25665089	25665848	MACS_peak_1281	169.19
chr1	25687228	25688467	MACS_peak_1282	208.44
chr1	25691014	25691552	MACS_peak_1283	54.11
chr1	25697862	25698426	MACS_peak_1284	52.07
chr1	25722708	25723417	MACS_peak_1285	55.94
chr1	25729193	25730135	MACS_peak_1286	129.03
chr1	25756723	25757513	MACS_peak_1287	1201.3
chr1	25758464	25759024	MACS_peak_1288	59.95
chr1	25761107	25762317	MACS_peak_1289	105.35
chr1	25768151	25769256	MACS_peak_1290	113.8
chr1	25788209	25788894	MACS_peak_1291	96.78
chr1	25795142	25796313	MACS_peak_1292	485.31
chr1	25829988	25830496	MACS_peak_1293	56.61
chr1	25846888	25847766	MACS_peak_1294	102.56
chr1	25849961	25850501	MACS_peak_1295	53.95
chr1	25858649	25859793	MACS_peak_1296	287.53
chr1	25869392	25870006	MACS_peak_1297	95.82
chr1	25870948	25871838	MACS_peak_1298	78.63
chr1	25875518	25877871	MACS_peak_1299	1470.22
chr1	25882826	25883969	MACS_peak_1300	150.2
chr1	25885220	25887353	MACS_peak_1301	792.16
chr1	25887417	25888635	MACS_peak_1302	142.94
chr1	25894605	25896041	MACS_peak_1303	170.57
chr1	25898284	25899440	MACS_peak_1304	124.86
chr1	25934990	25935540	MACS_peak_1305	77.01
chr1	25945110	25946314	MACS_peak_1306	160.62
chr1	25968667	25969889	MACS_peak_1307	256.58
chr1	25983294	25984540	MACS_peak_1308	321.26
chr1	26021237	26023226	MACS_peak_1309	636.51
chr1	26030478	26031257	MACS_peak_1310	65.17
chr1	26034498	26035148	MACS_peak_1311	75.6
chr1	26056162	26056648	MACS_peak_1312	93.06
chr1	26069798	26071215	MACS_peak_1313	205.65
chr1	26081015	26081649	MACS_peak_1314	69.15
chr1	26086204	26087065	MACS_peak_1315	80.88
chr1	26091682	26092413	MACS_peak_1316	84.16
chr1	26123100	26124154	MACS_peak_1317	195.12
chr1	26125750	26126574	MACS_peak_1318	151.14
chr1	26127049	26128144	MACS_peak_1319	226.86
chr1	26130512	26133461	MACS_peak_1320	1052.58
chr1	26136153	26136798	MACS_peak_1321	53.36
chr1	26136841	26138095	MACS_peak_1322	381.39
chr1	26144165	26144970	MACS_peak_1323	135.46
chr1	26145111	26146863	MACS_peak_1324	353.36
chr1	26146868	26148372	MACS_peak_1325	221.83
chr1	26174962	26175888	MACS_peak_1326	174.8
chr1	26185164	26185851	MACS_peak_1327	105.09
chr1	26185961	26186900	MACS_peak_1328	378.53
chr1	26187627	26188382	MACS_peak_1329	74.37
chr1	26197634	26198389	MACS_peak_1330	74.37
chr1	26201133	26201852	MACS_peak_1331	136.98
chr1	26221151	26223640	MACS_peak_1332	682.93
chr1	26230702	26232317	MACS_peak_1333	591.06
chr1	26233016	26233618	MACS_peak_1334	143.61
chr1	26238370	26239575	MACS_peak_1335	278.22
chr1	26244321	26244912	MACS_peak_1336	50.08
chr1	26249431	26250476	MACS_peak_1337	356.7
chr1	26253617	26254327	MACS_peak_1338	55.88
chr1	26284923	26285469	MACS_peak_1339	85.98
chr1	26323197	26325502	MACS_peak_1340	1573.76
chr1	26361184	26363401	MACS_peak_1341	1022.93
chr1	26423852	26425043	MACS_peak_1342	145.49
chr1	26428699	26430014	MACS_peak_1343	487.88
chr1	26430189	26431929	MACS_peak_1344	299.83
chr1	26438307	26438767	MACS_peak_1345	115.8
chr1	26449603	26450396	MACS_peak_1346	223.53
chr1	26453540	26454398	MACS_peak_1347	104.42
chr1	26471340	26472041	MACS_peak_1348	130.09
chr1	26482067	26483666	MACS_peak_1349	730.29
chr1	26484785	26488008	MACS_peak_1350	755.33
chr1	26527369	26528156	MACS_peak_1351	57.6
chr1	26551619	26552446	MACS_peak_1352	115.73
chr1	26559856	26562125	MACS_peak_1353	1358.07
chr1	26600950	26601888	MACS_peak_1354	137.91
chr1	26601947	26603540	MACS_peak_1355	2009.63
chr1	26604720	26606513	MACS_peak_1356	1038.52
chr1	26606768	26607983	MACS_peak_1357	238.76
chr1	26608042	26608713	MACS_peak_1358	124.73
chr1	26608876	26612863	MACS_peak_1359	1366.46
chr1	26613516	26614195	MACS_peak_1360	51.02
chr1	26632389	26633697	MACS_peak_1361	311.59
chr1	26647598	26648811	MACS_peak_1362	257.84
chr1	26676902	26678336	MACS_peak_1363	391.48
chr1	26690069	26690910	MACS_peak_1364	114.3
chr1	26701389	26702170	MACS_peak_1365	58
chr1	26704329	26705180	MACS_peak_1366	138.94
chr1	26734869	26735594	MACS_peak_1367	54.85
chr1	26757908	26759718	MACS_peak_1368	649.88
chr1	26796300	26798756	MACS_peak_1369	568.41
chr1	26799766	26800347	MACS_peak_1370	50.8
chr1	26809166	26809715	MACS_peak_1371	53.23
chr1	26826418	26826823	MACS_peak_1372	104.38
chr1	26827562	26828276	MACS_peak_1373	166.05
chr1	26856618	26857283	MACS_peak_1374	116.42
chr1	26865102	26865645	MACS_peak_1375	77.73
chr1	26868096	26868802	MACS_peak_1376	63.34
chr1	26946026	26946908	MACS_peak_1377	209.37
chr1	26947071	26948715	MACS_peak_1378	662.76
chr1	27003582	27004540	MACS_peak_1379	217.58
chr1	27018339	27020761	MACS_peak_1380	2206.97
chr1	27024144	27025488	MACS_peak_1381	526.15
chr1	27031961	27033018	MACS_peak_1382	117.99
chr1	27049231	27050968	MACS_peak_1383	1550.15
chr1	27052359	27052976	MACS_peak_1384	62.88
chr1	27070061	27072143	MACS_peak_1385	1918.54
chr1	27078075	27079806	MACS_peak_1386	423.9
chr1	27094382	27095942	MACS_peak_1387	267.98
chr1	27097594	27099956	MACS_peak_1388	1368.25
chr1	27110314	27111142	MACS_peak_1389	115.63
chr1	27112090	27116238	MACS_peak_1390	2669.93
chr1	27125902	27127522	MACS_peak_1391	452.01
chr1	27152492	27153084	MACS_peak_1392	81.12
chr1	27175300	27176618	MACS_peak_1393	359.98
chr1	27179163	27180289	MACS_peak_1394	195.24
chr1	27190470	27192702	MACS_peak_1395	984.59
chr1	27204192	27205261	MACS_peak_1396	166.56
chr1	27213549	27214160	MACS_peak_1397	55.86
chr1	27215483	27216395	MACS_peak_1398	132.17
chr1	27216536	27217461	MACS_peak_1399	474.66
chr1	27225625	27227498	MACS_peak_1400	573.46
chr1	27233801	27234820	MACS_peak_1401	172.36
chr1	27240542	27241138	MACS_peak_1402	64.64
chr1	27247503	27248441	MACS_peak_1403	312.83
chr1	27248478	27251026	MACS_peak_1404	673.09
chr1	27264289	27265619	MACS_peak_1405	140.71
chr1	27275352	27277276	MACS_peak_1406	395.62
chr1	27287688	27289058	MACS_peak_1407	520.61
chr1	27292950	27294001	MACS_peak_1408	195.5
chr1	27316681	27318664	MACS_peak_1409	1034.94
chr1	27319367	27320251	MACS_peak_1410	249.13
chr1	27321123	27321734	MACS_peak_1411	63.37
chr1	27322391	27322977	MACS_peak_1412	57.81
chr1	27323507	27324996	MACS_peak_1413	423.09
chr1	27326703	27328174	MACS_peak_1414	183.4
chr1	27330680	27331350	MACS_peak_1415	58.74
chr1	27339321	27340240	MACS_peak_1416	728.67
chr1	27344348	27345573	MACS_peak_1417	237.44
chr1	27357778	27358614	MACS_peak_1418	106.53
chr1	27361892	27362992	MACS_peak_1419	129.94
chr1	27370749	27371633	MACS_peak_1420	94.17
chr1	27400531	27401485	MACS_peak_1421	81.09
chr1	27423788	27424681	MACS_peak_1422	93.4
chr1	27428795	27429987	MACS_peak_1423	205.16
chr1	27436232	27437066	MACS_peak_1424	75.58
chr1	27437972	27439602	MACS_peak_1425	2123.07
chr1	27443032	27443759	MACS_peak_1426	61.77
chr1	27448473	27450331	MACS_peak_1427	1168.5
chr1	27456957	27457610	MACS_peak_1428	52.8
chr1	27462251	27463192	MACS_peak_1429	54.73
chr1	27468900	27470055	MACS_peak_1430	149
chr1	27478825	27482366	MACS_peak_1431	1173.54
chr1	27486188	27486776	MACS_peak_1432	50.29
chr1	27487811	27488916	MACS_peak_1433	162.58
chr1	27524323	27525027	MACS_peak_1434	63.49
chr1	27560309	27561250	MACS_peak_1435	182.07
chr1	27561736	27562390	MACS_peak_1436	100.08
chr1	27573918	27574473	MACS_peak_1437	52.77
chr1	27611101	27611591	MACS_peak_1438	74.79
chr1	27623132	27623772	MACS_peak_1439	68.63
chr1	27626825	27628029	MACS_peak_1440	259.1
chr1	27648342	27649583	MACS_peak_1441	165.17
chr1	27658976	27659685	MACS_peak_1442	63.11
chr1	27668216	27668817	MACS_peak_1443	80.23
chr1	27673658	27674335	MACS_peak_1444	81.11
chr1	27691386	27692796	MACS_peak_1445	1338.45
chr1	27693096	27694084	MACS_peak_1446	566.55
chr1	27715494	27716751	MACS_peak_1447	155.36
chr1	27717936	27718963	MACS_peak_1448	171.41
chr1	27719275	27719866	MACS_peak_1449	50.08
chr1	27721662	27723783	MACS_peak_1450	472.58
chr1	27725767	27730296	MACS_peak_1451	703.23
chr1	27742940	27743815	MACS_peak_1452	94.95
chr1	27754743	27758125	MACS_peak_1453	1913.58
chr1	27762451	27763855	MACS_peak_1454	233.23
chr1	27777525	27778236	MACS_peak_1455	62.96
chr1	27808349	27808956	MACS_peak_1456	71.53
chr1	27814315	27816457	MACS_peak_1457	1053.29
chr1	27816611	27817656	MACS_peak_1458	1617.76
chr1	27830468	27832295	MACS_peak_1459	343.39
chr1	27848180	27850025	MACS_peak_1460	196.46
chr1	27851897	27852527	MACS_peak_1461	77.44
chr1	27854980	27856113	MACS_peak_1462	134.87
chr1	27868868	27869790	MACS_peak_1463	98.64
chr1	27882811	27883475	MACS_peak_1464	90.54
chr1	27883659	27884733	MACS_peak_1465	361.85
chr1	27890205	27890913	MACS_peak_1466	78.33
chr1	27894224	27895130	MACS_peak_1467	196.21
chr1	27895294	27896296	MACS_peak_1468	99.54
chr1	27924504	27925426	MACS_peak_1469	157.19
chr1	27925457	27926486	MACS_peak_1470	349.03
chr1	27926820	27927396	MACS_peak_1471	51.17
chr1	27928448	27929517	MACS_peak_1472	157.93
chr1	27932241	27933892	MACS_peak_1473	487.91
chr1	27934807	27935843	MACS_peak_1474	112.03
chr1	27947691	27948353	MACS_peak_1475	74.53
chr1	27951082	27952216	MACS_peak_1476	240.38
chr1	27957521	27958847	MACS_peak_1477	289.55
chr1	27959203	27959977	MACS_peak_1478	80.41
chr1	27970149	27971081	MACS_peak_1479	90.16
chr1	27986679	27987119	MACS_peak_1480	71.59
chr1	27989169	27990304	MACS_peak_1481	635.56
chr1	27995556	27996262	MACS_peak_1482	157.54
chr1	27998069	27999746	MACS_peak_1483	1291.59
chr1	28051573	28052515	MACS_peak_1484	707.51
chr1	28052874	28054358	MACS_peak_1485	206.97
chr1	28098591	28101141	MACS_peak_1486	817.95
chr1	28111890	28113302	MACS_peak_1487	214.79
chr1	28114279	28117213	MACS_peak_1488	1575.06
chr1	28156527	28159737	MACS_peak_1489	1174.51
chr1	28184219	28185371	MACS_peak_1490	286.28
chr1	28189173	28190369	MACS_peak_1491	250.72
chr1	28198339	28200506	MACS_peak_1492	278.36
chr1	28201592	28202230	MACS_peak_1493	167.81
chr1	28240179	28241879	MACS_peak_1494	1496.67
chr1	28261435	28262202	MACS_peak_1495	73.4
chr1	28285664	28286425	MACS_peak_1496	626.28
chr1	28287055	28288751	MACS_peak_1497	278.39
chr1	28293245	28294069	MACS_peak_1498	62.02
chr1	28305899	28307166	MACS_peak_1499	222.96
chr1	28318156	28321081	MACS_peak_1500	906.9
chr1	28355210	28356551	MACS_peak_1501	316.4
chr1	28357636	28358332	MACS_peak_1502	56.86
chr1	28371760	28373310	MACS_peak_1503	604.72
chr1	28389028	28389797	MACS_peak_1504	187.18
chr1	28390504	28391270	MACS_peak_1505	105.24
chr1	28391802	28394149	MACS_peak_1506	728.71
chr1	28405370	28406334	MACS_peak_1507	110.6
chr1	28413909	28415975	MACS_peak_1508	1870.26
chr1	28417286	28418365	MACS_peak_1509	116.04
chr1	28436839	28438368	MACS_peak_1510	327.57
chr1	28438712	28440071	MACS_peak_1511	383.72
chr1	28486872	28488045	MACS_peak_1512	735.86
chr1	28498930	28499795	MACS_peak_1513	95.83
chr1	28516873	28518131	MACS_peak_1514	329.37
chr1	28558711	28560192	MACS_peak_1515	434.81
chr1	28561775	28563782	MACS_peak_1516	841.95
chr1	28569993	28571161	MACS_peak_1517	254.66
chr1	28572538	28576010	MACS_peak_1518	2035.43
chr1	28585121	28586305	MACS_peak_1519	598.39
chr1	28586471	28587292	MACS_peak_1520	99.85
chr1	28587357	28588556	MACS_peak_1521	178.04
chr1	28599757	28600708	MACS_peak_1522	199.44
chr1	28606640	28607737	MACS_peak_1523	99.4
chr1	28654846	28656594	MACS_peak_1524	965.51
chr1	28672417	28673406	MACS_peak_1525	185.09
chr1	28695535	28697423	MACS_peak_1526	881.5
chr1	28735986	28736948	MACS_peak_1527	110.78
chr1	28743618	28744735	MACS_peak_1528	136.38
chr1	28747578	28749505	MACS_peak_1529	1197.81
chr1	28763690	28766375	MACS_peak_1530	1317.52
chr1	28774344	28774996	MACS_peak_1531	52.87
chr1	28776226	28777303	MACS_peak_1532	201.34
chr1	28781523	28783498	MACS_peak_1533	1715.63
chr1	28783988	28786197	MACS_peak_1534	978.49
chr1	28827126	28828208	MACS_peak_1535	156.53
chr1	28831615	28844803	MACS_peak_1536	3100
chr1	28845139	28846122	MACS_peak_1537	347.24
chr1	28878471	28880605	MACS_peak_1538	1102.96
chr1	28901388	28902267	MACS_peak_1539	94.6
chr1	28902909	28909981	MACS_peak_1540	2421.93
chr1	28927964	28930013	MACS_peak_1541	299.16
chr1	28968409	28971064	MACS_peak_1542	1870.66
chr1	28974066	28976313	MACS_peak_1543	3100
chr1	28994530	28995259	MACS_peak_1544	256.31
chr1	28995694	28996642	MACS_peak_1545	258.82
chr1	29045313	29045830	MACS_peak_1546	55.84
chr1	29062625	29063330	MACS_peak_1547	352.65
chr1	29063832	29064898	MACS_peak_1548	310.57
chr1	29072098	29073217	MACS_peak_1549	385.44
chr1	29077311	29078627	MACS_peak_1550	271.94
chr1	29101309	29102100	MACS_peak_1551	57.34
chr1	29111341	29112448	MACS_peak_1552	454.3
chr1	29186415	29187709	MACS_peak_1553	246.9
chr1	29203405	29204342	MACS_peak_1554	173.4
chr1	29208325	29209409	MACS_peak_1555	209.64
chr1	29209869	29212086	MACS_peak_1556	506.82
chr1	29212950	29213693	MACS_peak_1557	116.22
chr1	29214302	29214926	MACS_peak_1558	103.44
chr1	29240378	29241060	MACS_peak_1559	141.85
chr1	29241460	29242098	MACS_peak_1560	101.85
chr1	29252853	29254895	MACS_peak_1561	534.08
chr1	29267364	29267877	MACS_peak_1562	72.38
chr1	29282292	29283126	MACS_peak_1563	83.05
chr1	29286564	29287139	MACS_peak_1564	58.7
chr1	29298463	29299720	MACS_peak_1565	224.19
chr1	29359201	29359862	MACS_peak_1566	74.62
chr1	29450533	29451095	MACS_peak_1567	59.78
chr1	29451428	29452102	MACS_peak_1568	115.34
chr1	29460154	29460834	MACS_peak_1569	132.77
chr1	29506116	29508320	MACS_peak_1570	538.21
chr1	29508594	29509401	MACS_peak_1571	191.26
chr1	29528480	29530204	MACS_peak_1572	623.6
chr1	29536551	29537432	MACS_peak_1573	79.32
chr1	29557206	29558099	MACS_peak_1574	109.19
chr1	29607142	29608003	MACS_peak_1575	88.43
chr1	29609513	29610656	MACS_peak_1576	167.01
chr1	29667144	29668069	MACS_peak_1577	114.24
chr1	29709834	29711541	MACS_peak_1578	916.09
chr1	30036141	30037016	MACS_peak_1579	127.61
chr1	30042714	30043514	MACS_peak_1580	85.91
chr1	30063829	30064338	MACS_peak_1581	56.53
chr1	30065447	30066126	MACS_peak_1582	58.08
chr1	30117337	30118180	MACS_peak_1583	82.32
chr1	30148133	30149181	MACS_peak_1584	134.93
chr1	30160614	30162405	MACS_peak_1585	743.07
chr1	30170816	30171589	MACS_peak_1586	51.74
chr1	30176103	30176872	MACS_peak_1587	65.9
chr1	30179664	30179986	MACS_peak_1588	76.31
chr1	30180421	30183748	MACS_peak_1589	2859.44
chr1	30184329	30185869	MACS_peak_1590	840.38
chr1	30348010	30348871	MACS_peak_1591	274.03
chr1	30446997	30447935	MACS_peak_1592	220.53
chr1	30456869	30457782	MACS_peak_1593	132.06
chr1	30481363	30482684	MACS_peak_1594	199.01
chr1	30485411	30486504	MACS_peak_1595	107.19
chr1	30556147	30557596	MACS_peak_1596	368.87
chr1	30852801	30853708	MACS_peak_1597	92.22
chr1	31180563	31181493	MACS_peak_1598	82.9
chr1	31190236	31191209	MACS_peak_1599	762.36
chr1	31191534	31192855	MACS_peak_1600	299.91
chr1	31200849	31201437	MACS_peak_1601	50.29
chr1	31216304	31217022	MACS_peak_1602	165.47
chr1	31221328	31221920	MACS_peak_1603	50.01
chr1	31229011	31231551	MACS_peak_1604	1896.31
chr1	31231603	31232090	MACS_peak_1605	66.63
chr1	31236026	31237085	MACS_peak_1606	87.73
chr1	31241486	31242413	MACS_peak_1607	98.21
chr1	31252024	31253090	MACS_peak_1608	193.61
chr1	31255296	31256502	MACS_peak_1609	569.26
chr1	31270930	31271766	MACS_peak_1610	114.81
chr1	31274314	31275262	MACS_peak_1611	219.05
chr1	31281874	31283186	MACS_peak_1612	272.49
chr1	31289186	31290043	MACS_peak_1613	59.84
chr1	31296240	31298101	MACS_peak_1614	1843.6
chr1	31313369	31314736	MACS_peak_1615	1151.33
chr1	31319604	31321149	MACS_peak_1616	900.08
chr1	31324823	31325376	MACS_peak_1617	60.54
chr1	31326905	31327422	MACS_peak_1618	63.75
chr1	31351944	31352809	MACS_peak_1619	95.83
chr1	31374808	31375737	MACS_peak_1620	90.41
chr1	31383773	31384789	MACS_peak_1621	181.7
chr1	31401388	31403914	MACS_peak_1622	686.89
chr1	31415138	31416261	MACS_peak_1623	213.8
chr1	31439179	31440593	MACS_peak_1624	374.52
chr1	31479902	31481037	MACS_peak_1625	403.98
chr1	31537016	31538785	MACS_peak_1626	636.33
chr1	31628125	31628948	MACS_peak_1627	76.43
chr1	31635193	31636221	MACS_peak_1628	120.64
chr1	31643322	31644419	MACS_peak_1629	226.58
chr1	31655087	31655933	MACS_peak_1630	139.52
chr1	31688681	31689497	MACS_peak_1631	134.18
chr1	31745208	31746149	MACS_peak_1632	146.19
chr1	31768878	31771275	MACS_peak_1633	1973.51
chr1	31778832	31779741	MACS_peak_1634	215.1
chr1	31845356	31847153	MACS_peak_1635	319.83
chr1	31849393	31850243	MACS_peak_1636	113.39
chr1	31867255	31868333	MACS_peak_1637	426.9
chr1	31886594	31887162	MACS_peak_1638	119.6
chr1	31894890	31896094	MACS_peak_1639	328.12
chr1	31904543	31905096	MACS_peak_1640	60.54
chr1	31917159	31918692	MACS_peak_1641	509.66
chr1	32014022	32015897	MACS_peak_1642	1498.49
chr1	32016503	32017505	MACS_peak_1643	99.54
chr1	32027907	32030602	MACS_peak_1644	1617.89
chr1	32038916	32042857	MACS_peak_1645	3008.25
chr1	32042973	32048445	MACS_peak_1646	2182.23
chr1	32048583	32051816	MACS_peak_1647	629.72
chr1	32051834	32052361	MACS_peak_1648	55.01
chr1	32052834	32054462	MACS_peak_1649	1216.87
chr1	32054783	32056381	MACS_peak_1650	220.24
chr1	32056914	32057784	MACS_peak_1651	80.17
chr1	32059329	32060327	MACS_peak_1652	221.43
chr1	32061544	32063174	MACS_peak_1653	1036.79
chr1	32090755	32091601	MACS_peak_1654	74.67
chr1	32109530	32111459	MACS_peak_1655	1349.4
chr1	32129375	32130157	MACS_peak_1656	79.74
chr1	32135114	32136763	MACS_peak_1657	519.73
chr1	32146493	32147040	MACS_peak_1658	53.39
chr1	32154992	32156276	MACS_peak_1659	239
chr1	32166207	32167116	MACS_peak_1660	107.69
chr1	32173036	32173982	MACS_peak_1661	229.13
chr1	32177942	32178952	MACS_peak_1662	114.34
chr1	32179873	32182036	MACS_peak_1663	1001.1
chr1	32189307	32189999	MACS_peak_1664	131.23
chr1	32210929	32211669	MACS_peak_1665	75.6
chr1	32226471	32227175	MACS_peak_1666	63.49
chr1	32230162	32231227	MACS_peak_1667	133.27
chr1	32253329	32257459	MACS_peak_1668	1850.93
chr1	32257602	32258224	MACS_peak_1669	62.47
chr1	32258653	32259711	MACS_peak_1670	87.8
chr1	32261656	32265662	MACS_peak_1671	1881.02
chr1	32267924	32269098	MACS_peak_1672	198.39
chr1	32281054	32282131	MACS_peak_1673	132.11
chr1	32308819	32309573	MACS_peak_1674	67.02
chr1	32354452	32355544	MACS_peak_1675	358.42
chr1	32369895	32370632	MACS_peak_1676	61.05
chr1	32390384	32391532	MACS_peak_1677	175.06
chr1	32396339	32399278	MACS_peak_1678	1043.69
chr1	32400105	32401253	MACS_peak_1679	183.76
chr1	32402019	32403509	MACS_peak_1680	412.67
chr1	32404082	32404841	MACS_peak_1681	89.56
chr1	32409306	32410654	MACS_peak_1682	570.39
chr1	32419971	32422135	MACS_peak_1683	920.11
chr1	32429573	32430481	MACS_peak_1684	307.85
chr1	32447407	32448356	MACS_peak_1685	96.34
chr1	32449910	32451114	MACS_peak_1686	144.25
chr1	32478239	32479429	MACS_peak_1687	515.17
chr1	32479839	32482041	MACS_peak_1688	767.16
chr1	32485917	32486531	MACS_peak_1689	70.9
chr1	32490607	32491504	MACS_peak_1690	108.81
chr1	32494335	32495035	MACS_peak_1691	87.02
chr1	32497120	32497914	MACS_peak_1692	110.74
chr1	32518313	32518991	MACS_peak_1693	58.15
chr1	32527663	32529879	MACS_peak_1694	566.17
chr1	32530952	32533129	MACS_peak_1695	1410.76
chr1	32533361	32534891	MACS_peak_1696	193.95
chr1	32535914	32539736	MACS_peak_1697	2879.25
chr1	32541137	32542147	MACS_peak_1698	310.07
chr1	32566719	32567612	MACS_peak_1699	64.28
chr1	32572966	32575326	MACS_peak_1700	1151.7
chr1	32581163	32582217	MACS_peak_1701	195.12
chr1	32586654	32587390	MACS_peak_1702	91.71
chr1	32604151	32605270	MACS_peak_1703	205.15
chr1	32616713	32617415	MACS_peak_1704	95.04
chr1	32637843	32639026	MACS_peak_1705	271.76
chr1	32644352	32645547	MACS_peak_1706	289.51
chr1	32645586	32646770	MACS_peak_1707	188.39
chr1	32646784	32647515	MACS_peak_1708	61.48
chr1	32663330	32664304	MACS_peak_1709	72.6
chr1	32664493	32667475	MACS_peak_1710	1167.3
chr1	32668603	32669626	MACS_peak_1711	145.84
chr1	32670494	32672209	MACS_peak_1712	487.08
chr1	32680763	32682041	MACS_peak_1713	230.64
chr1	32686724	32689950	MACS_peak_1714	1293.5
chr1	32697275	32697862	MACS_peak_1715	50.37
chr1	32700953	32702401	MACS_peak_1716	493.86
chr1	32705547	32707828	MACS_peak_1717	605.9
chr1	32711984	32714006	MACS_peak_1718	716.19
chr1	32714121	32716628	MACS_peak_1719	1777.65
chr1	32732435	32733545	MACS_peak_1720	1006.39
chr1	32756400	32757640	MACS_peak_1721	515.21
chr1	32757889	32759186	MACS_peak_1722	255.77
chr1	32772719	32773343	MACS_peak_1723	62.31
chr1	32781966	32782610	MACS_peak_1724	68.29
chr1	32795924	32797335	MACS_peak_1725	112.01
chr1	32797613	32799451	MACS_peak_1726	189.33
chr1	32799534	32801197	MACS_peak_1727	444.8
chr1	32803698	32804522	MACS_peak_1728	91.62
chr1	32810788	32811639	MACS_peak_1729	74.29
chr1	32814204	32815584	MACS_peak_1730	799.46
chr1	32816631	32817296	MACS_peak_1731	90.44
chr1	32817416	32818199	MACS_peak_1732	111.89
chr1	32827900	32828562	MACS_peak_1733	90.75
chr1	32859190	32861107	MACS_peak_1734	1457.29
chr1	32866157	32867259	MACS_peak_1735	189.18
chr1	32879289	32880065	MACS_peak_1736	121.22
chr1	32913383	32915216	MACS_peak_1737	351.83
chr1	32920030	32920841	MACS_peak_1738	162.03
chr1	32929617	32930834	MACS_peak_1739	119.66
chr1	32950921	32951831	MACS_peak_1740	99.69
chr1	32952748	32953408	MACS_peak_1741	66.96
chr1	32961634	32962212	MACS_peak_1742	66.2
chr1	32965256	32966061	MACS_peak_1743	144.43
chr1	32966514	32968273	MACS_peak_1744	245.39
chr1	32985890	32986636	MACS_peak_1745	98.93
chr1	32999203	33000254	MACS_peak_1746	159.91
chr1	33004281	33005165	MACS_peak_1747	259.44
chr1	33005592	33006204	MACS_peak_1748	63.29
chr1	33012007	33012649	MACS_peak_1749	60.88
chr1	33032438	33032959	MACS_peak_1750	55.51
chr1	33077405	33079061	MACS_peak_1751	660.13
chr1	33083412	33084144	MACS_peak_1752	117.46
chr1	33115129	33116896	MACS_peak_1753	1184.02
chr1	33116944	33117754	MACS_peak_1754	190.81
chr1	33149520	33150448	MACS_peak_1755	113.95
chr1	33160387	33161425	MACS_peak_1756	206.43
chr1	33166970	33168164	MACS_peak_1757	196.02
chr1	33177483	33178638	MACS_peak_1758	237.48
chr1	33189805	33191719	MACS_peak_1759	1139.43
chr1	33195216	33196058	MACS_peak_1760	105.95
chr1	33206559	33207220	MACS_peak_1761	59.42
chr1	33207920	33209830	MACS_peak_1762	341.93
chr1	33218942	33219483	MACS_peak_1763	104.49
chr1	33219830	33220405	MACS_peak_1764	51.25
chr1	33224801	33225572	MACS_peak_1765	73.09
chr1	33226749	33227973	MACS_peak_1766	183.89
chr1	33235075	33235585	MACS_peak_1767	56.44
chr1	33238121	33239558	MACS_peak_1768	331.28
chr1	33240437	33242217	MACS_peak_1769	601.58
chr1	33247316	33248245	MACS_peak_1770	183.65
chr1	33252205	33252983	MACS_peak_1771	80.07
chr1	33254862	33255618	MACS_peak_1772	106.27
chr1	33260827	33262124	MACS_peak_1773	343.18
chr1	33281790	33284601	MACS_peak_1774	1333.01
chr1	33327235	33327800	MACS_peak_1775	59.53
chr1	33336806	33337393	MACS_peak_1776	50.37
chr1	33337923	33338684	MACS_peak_1777	89.38
chr1	33341878	33342719	MACS_peak_1778	97.99
chr1	33362775	33363659	MACS_peak_1779	135.21
chr1	33365893	33366660	MACS_peak_1780	52.12
chr1	33390726	33391887	MACS_peak_1781	124.42
chr1	33398814	33400513	MACS_peak_1782	991.51
chr1	33401639	33402218	MACS_peak_1783	58.38
chr1	33402517	33403090	MACS_peak_1784	51.4
chr1	33404641	33406213	MACS_peak_1785	701.99
chr1	33406499	33407897	MACS_peak_1786	387.33
chr1	33418332	33419768	MACS_peak_1787	453.41
chr1	33427507	33429886	MACS_peak_1788	331.55
chr1	33446026	33447857	MACS_peak_1789	1395.4
chr1	33454054	33455639	MACS_peak_1790	608.38
chr1	33457535	33458805	MACS_peak_1791	204.79
chr1	33462355	33465215	MACS_peak_1792	3100
chr1	33465835	33466762	MACS_peak_1793	55.54
chr1	33469781	33473795	MACS_peak_1794	1492.17
chr1	33502037	33503086	MACS_peak_1795	502.45
chr1	33520233	33521575	MACS_peak_1796	296.85
chr1	33546182	33547011	MACS_peak_1797	124.02
chr1	33551894	33552595	MACS_peak_1798	56.5
chr1	33560492	33561035	MACS_peak_1799	61.41
chr1	33592097	33593635	MACS_peak_1800	976.8
chr1	33629092	33630178	MACS_peak_1801	115.43
chr1	33645979	33646443	MACS_peak_1802	52.58
chr1	33684120	33685261	MACS_peak_1803	193.43
chr1	33699206	33700751	MACS_peak_1804	109.65
chr1	33722415	33723544	MACS_peak_1805	203.89
chr1	33723596	33724114	MACS_peak_1806	55.76
chr1	33732921	33733573	MACS_peak_1807	100.29
chr1	33763998	33764672	MACS_peak_1808	124.36
chr1	33785462	33787186	MACS_peak_1809	232.26
chr1	33799681	33800416	MACS_peak_1810	172.69
chr1	33801437	33802286	MACS_peak_1811	81.83
chr1	33804004	33805451	MACS_peak_1812	329.8
chr1	33806466	33807153	MACS_peak_1813	57.5
chr1	33807376	33809422	MACS_peak_1814	983.1
chr1	33811770	33814934	MACS_peak_1815	1927.15
chr1	33815667	33816653	MACS_peak_1816	346.64
chr1	33832958	33834162	MACS_peak_1817	212.68
chr1	33849848	33850448	MACS_peak_1818	80.33
chr1	33886402	33887907	MACS_peak_1819	515.09
chr1	33896608	33897448	MACS_peak_1820	149.16
chr1	33898758	33900612	MACS_peak_1821	1033.61
chr1	33900624	33901353	MACS_peak_1822	84.34
chr1	33908433	33910072	MACS_peak_1823	1213.12
chr1	33921130	33922238	MACS_peak_1824	179.6
chr1	33923610	33924682	MACS_peak_1825	249.32
chr1	33935677	33936866	MACS_peak_1826	270.87
chr1	33937415	33938777	MACS_peak_1827	1060.11
chr1	34078375	34078958	MACS_peak_1828	108.36
chr1	34098566	34099207	MACS_peak_1829	76.42
chr1	34100339	34100869	MACS_peak_1830	54.76
chr1	34628327	34629248	MACS_peak_1831	91.06
chr1	35208210	35208853	MACS_peak_1832	68.38
chr1	35228837	35229533	MACS_peak_1833	64.1
chr1	35251807	35252847	MACS_peak_1834	161.14
chr1	35290827	35291649	MACS_peak_1835	151.39
chr1	35297276	35298051	MACS_peak_1836	51.62
chr1	35301031	35301924	MACS_peak_1837	109.19
chr1	35308075	35310503	MACS_peak_1838	2096.08
chr1	35316221	35317712	MACS_peak_1839	295.08
chr1	35317868	35319268	MACS_peak_1840	547.62
chr1	35324119	35325942	MACS_peak_1841	400.37
chr1	35331946	35332564	MACS_peak_1842	70.55
chr1	35449442	35450926	MACS_peak_1843	403.48
chr1	35450947	35451753	MACS_peak_1844	351.58
chr1	35496264	35497995	MACS_peak_1845	1006.99
chr1	35512242	35513929	MACS_peak_1846	732.6
chr1	35527701	35529372	MACS_peak_1847	1386.52
chr1	35544153	35545852	MACS_peak_1848	894.13
chr1	35550798	35551642	MACS_peak_1849	82.24
chr1	35576483	35576926	MACS_peak_1850	54.45
chr1	35580868	35581804	MACS_peak_1851	105.22
chr1	35586155	35586728	MACS_peak_1852	58.87
chr1	35587591	35588444	MACS_peak_1853	81.51
chr1	35638008	35641141	MACS_peak_1854	578.23
chr1	35656144	35656791	MACS_peak_1855	53.22
chr1	35657065	35657654	MACS_peak_1856	98.65
chr1	35658499	35659560	MACS_peak_1857	656.8
chr1	35667469	35668529	MACS_peak_1858	185.31
chr1	35730215	35731160	MACS_peak_1859	81.76
chr1	35733947	35734465	MACS_peak_1860	211.5
chr1	35753282	35755387	MACS_peak_1861	1369.88
chr1	35829017	35829553	MACS_peak_1862	62.03
chr1	35835341	35836748	MACS_peak_1863	375.67
chr1	35883683	35884426	MACS_peak_1864	91.05
chr1	35891440	35892422	MACS_peak_1865	150.28
chr1	35898833	35899398	MACS_peak_1866	67.37
chr1	35913782	35915717	MACS_peak_1867	531.55
chr1	35916246	35918237	MACS_peak_1868	331.99
chr1	35920033	35921018	MACS_peak_1869	100.96
chr1	35933395	35934160	MACS_peak_1870	66.2
chr1	35970865	35972699	MACS_peak_1871	1473.48
chr1	36022055	36024915	MACS_peak_1872	961.82
chr1	36029450	36030938	MACS_peak_1873	150.22
chr1	36034207	36036137	MACS_peak_1874	404.25
chr1	36038276	36039053	MACS_peak_1875	65.31
chr1	36043300	36043987	MACS_peak_1876	64.8
chr1	36103172	36103890	MACS_peak_1877	62.44
chr1	36106374	36108353	MACS_peak_1878	1108.64
chr1	36164588	36165741	MACS_peak_1879	157.5
chr1	36173028	36173474	MACS_peak_1880	54.18
chr1	36180737	36181937	MACS_peak_1881	128.78
chr1	36182772	36184331	MACS_peak_1882	799.21
chr1	36184543	36185109	MACS_peak_1883	101.38
chr1	36192064	36193264	MACS_peak_1884	144.63
chr1	36227322	36228642	MACS_peak_1885	508.98
chr1	36233835	36235229	MACS_peak_1886	327.97
chr1	36235338	36236295	MACS_peak_1887	454.76
chr1	36239243	36241048	MACS_peak_1888	257.42
chr1	36272864	36273563	MACS_peak_1889	103.79
chr1	36274311	36275655	MACS_peak_1890	306.21
chr1	36313471	36314509	MACS_peak_1891	170.12
chr1	36348034	36348642	MACS_peak_1892	63.62
chr1	36348901	36349963	MACS_peak_1893	194.11
chr1	36351845	36353478	MACS_peak_1894	259.33
chr1	36386808	36387669	MACS_peak_1895	59.58
chr1	36395532	36396344	MACS_peak_1896	327.52
chr1	36397163	36398421	MACS_peak_1897	197.41
chr1	36473833	36474924	MACS_peak_1898	130.78
chr1	36499980	36500772	MACS_peak_1899	102.63
chr1	36539773	36540317	MACS_peak_1900	61.32
chr1	36549652	36550366	MACS_peak_1901	77.8
chr1	36553791	36554365	MACS_peak_1902	58.78
chr1	36554873	36555850	MACS_peak_1903	224.48
chr1	36561481	36563175	MACS_peak_1904	194.4
chr1	36564964	36565820	MACS_peak_1905	243.63
chr1	36598866	36602940	MACS_peak_1906	1170.35
chr1	36613941	36617974	MACS_peak_1907	3100
chr1	36620349	36621501	MACS_peak_1908	559.15
chr1	36622329	36624548	MACS_peak_1909	668.02
chr1	36625535	36628497	MACS_peak_1910	1812.69
chr1	36637940	36639169	MACS_peak_1911	495.05
chr1	36640712	36641355	MACS_peak_1912	53.51
chr1	36648240	36649514	MACS_peak_1913	122.52
chr1	36650626	36651463	MACS_peak_1914	114.7
chr1	36652923	36654597	MACS_peak_1915	1630.38
chr1	36671560	36672386	MACS_peak_1916	55.1
chr1	36688865	36691289	MACS_peak_1917	2357.43
chr1	36696740	36697408	MACS_peak_1918	74
chr1	36713331	36714556	MACS_peak_1919	201.22
chr1	36764963	36766608	MACS_peak_1920	1057.38
chr1	36770756	36771593	MACS_peak_1921	61.14
chr1	36772525	36773592	MACS_peak_1922	418.08
chr1	36787060	36787879	MACS_peak_1923	92.06
chr1	36788257	36788844	MACS_peak_1924	117.06
chr1	36789338	36790422	MACS_peak_1925	370.68
chr1	36793958	36794900	MACS_peak_1926	104.69
chr1	36804328	36805411	MACS_peak_1927	147.99
chr1	36807860	36809687	MACS_peak_1928	1529.37
chr1	36814967	36819497	MACS_peak_1929	3100
chr1	36832483	36833565	MACS_peak_1930	108.1
chr1	36834377	36835408	MACS_peak_1931	207.37
chr1	36838886	36841161	MACS_peak_1932	3100
chr1	36843078	36844133	MACS_peak_1933	126.13
chr1	36850239	36851146	MACS_peak_1934	245.29
chr1	36851543	36853578	MACS_peak_1935	3100
chr1	36862389	36864180	MACS_peak_1936	366.82
chr1	36877368	36878327	MACS_peak_1937	88.02
chr1	36886290	36887184	MACS_peak_1938	197.92
chr1	36915311	36917059	MACS_peak_1939	421.27
chr1	36928859	36930809	MACS_peak_1940	488.78
chr1	36981697	36982748	MACS_peak_1941	151.34
chr1	37019320	37020164	MACS_peak_1942	97.72
chr1	37041247	37042244	MACS_peak_1943	123.56
chr1	37074624	37075210	MACS_peak_1944	50.44
chr1	37115892	37116524	MACS_peak_1945	61.67
chr1	37169188	37169995	MACS_peak_1946	70.32
chr1	37194650	37195459	MACS_peak_1947	63.04
chr1	37218152	37219306	MACS_peak_1948	174.39
chr1	37225946	37227378	MACS_peak_1949	293.71
chr1	37271408	37272784	MACS_peak_1950	464.77
chr1	37640380	37641283	MACS_peak_1951	177.79
chr1	37648534	37649520	MACS_peak_1952	158.54
chr1	37899834	37900692	MACS_peak_1953	138.14
chr1	37920072	37921281	MACS_peak_1954	248.93
chr1	37936718	37938352	MACS_peak_1955	1035.57
chr1	37938529	37939872	MACS_peak_1956	188.1
chr1	37940325	37943947	MACS_peak_1957	1671.5
chr1	37944392	37946283	MACS_peak_1958	612.42
chr1	37951269	37951754	MACS_peak_1959	50.81
chr1	37952226	37953804	MACS_peak_1960	311.4
chr1	37964311	37965531	MACS_peak_1961	335.63
chr1	37979158	37979990	MACS_peak_1962	90.91
chr1	37980435	37981286	MACS_peak_1963	319.24
chr1	37999168	38000737	MACS_peak_1964	600.66
chr1	38019317	38020252	MACS_peak_1965	129.75
chr1	38021839	38022898	MACS_peak_1966	167.7
chr1	38027183	38027874	MACS_peak_1967	57.21
chr1	38029150	38029808	MACS_peak_1968	59.64
chr1	38040357	38043027	MACS_peak_1969	1357
chr1	38060458	38062208	MACS_peak_1970	857.07
chr1	38147874	38148674	MACS_peak_1971	118.59
chr1	38154940	38157406	MACS_peak_1972	1830.33
chr1	38157497	38158857	MACS_peak_1973	1443.33
chr1	38177008	38177694	MACS_peak_1974	57.57
chr1	38272733	38273512	MACS_peak_1975	166.38
chr1	38274377	38275378	MACS_peak_1976	526.59
chr1	38276642	38277555	MACS_peak_1977	99.42
chr1	38317166	38318018	MACS_peak_1978	81.59
chr1	38324501	38326528	MACS_peak_1979	1484.88
chr1	38355983	38356562	MACS_peak_1980	50.95
chr1	38397332	38398968	MACS_peak_1981	586.77
chr1	38411331	38413402	MACS_peak_1982	1393.25
chr1	38440641	38441331	MACS_peak_1983	57.28
chr1	38454445	38456738	MACS_peak_1984	1891.69
chr1	38461764	38462241	MACS_peak_1985	67.64
chr1	38464484	38467975	MACS_peak_1986	3100
chr1	38468940	38470738	MACS_peak_1987	524.27
chr1	38474395	38475750	MACS_peak_1988	794.29
chr1	38477470	38479341	MACS_peak_1989	1433.95
chr1	38481335	38482660	MACS_peak_1990	519.06
chr1	38490700	38491856	MACS_peak_1991	191.65
chr1	38491873	38492888	MACS_peak_1992	163.98
chr1	38493854	38496461	MACS_peak_1993	1002.49
chr1	38520892	38521481	MACS_peak_1994	50.22
chr1	38579885	38580958	MACS_peak_1995	166.11
chr1	38596085	38596709	MACS_peak_1996	54.89
chr1	38712229	38712996	MACS_peak_1997	88.83
chr1	38883885	38884600	MACS_peak_1998	70.06
chr1	38921121	38922202	MACS_peak_1999	339.24
chr1	39052461	39053161	MACS_peak_2000	79.03
[truncated: 84,865 more rows]

## Sheet: Mid.rep2
chr1	9974	10515	MACS_peak_1	193.25
chr1	12564	14778	MACS_peak_2	592.31
chr1	21058	22130	MACS_peak_3	109.93
chr1	47277	47876	MACS_peak_4	65.88
chr1	90891	91680	MACS_peak_5	75.46
chr1	237179	238200	MACS_peak_6	122.5
chr1	564450	565417	MACS_peak_7	3100
chr1	565561	566824	MACS_peak_8	3100
chr1	567072	570296	MACS_peak_9	3100
chr1	672088	673211	MACS_peak_10	202.74
chr1	713438	714442	MACS_peak_11	589.61
chr1	742643	743807	MACS_peak_12	179.47
chr1	752005	752851	MACS_peak_13	112.49
chr1	761986	763258	MACS_peak_14	787.95
chr1	841681	842662	MACS_peak_15	162.15
chr1	873373	874242	MACS_peak_16	93.49
chr1	878217	879115	MACS_peak_17	116.38
chr1	893936	894679	MACS_peak_18	122.88
chr1	900965	902108	MACS_peak_19	333.27
chr1	902161	903108	MACS_peak_20	147.3
chr1	903228	903839	MACS_peak_21	56.91
chr1	940110	941106	MACS_peak_22	249.46
chr1	948328	949530	MACS_peak_23	627.22
chr1	950029	950555	MACS_peak_24	63.57
chr1	956039	957143	MACS_peak_25	234.46
chr1	966289	966893	MACS_peak_26	57.41
chr1	967437	968028	MACS_peak_27	58.37
chr1	998751	999323	MACS_peak_28	85.63
chr1	999366	1000008	MACS_peak_29	243.03
chr1	1014635	1016305	MACS_peak_30	485.8
chr1	1057353	1058129	MACS_peak_31	60.97
chr1	1092541	1093334	MACS_peak_32	294.66
chr1	1149840	1151033	MACS_peak_33	93.38
chr1	1165818	1167106	MACS_peak_34	290.46
chr1	1183276	1183904	MACS_peak_35	63.6
chr1	1184983	1186017	MACS_peak_36	104.81
chr1	1186151	1186835	MACS_peak_37	92.6
chr1	1195746	1197169	MACS_peak_38	673.27
chr1	1199966	1200853	MACS_peak_39	135.27
chr1	1207307	1208863	MACS_peak_40	620.14
chr1	1217056	1218770	MACS_peak_41	277.23
chr1	1225481	1226300	MACS_peak_42	97.68
chr1	1226826	1228025	MACS_peak_43	166.89
chr1	1234389	1234998	MACS_peak_44	82.06
chr1	1235419	1236062	MACS_peak_45	87.66
chr1	1240486	1242923	MACS_peak_46	320.62
chr1	1244630	1245158	MACS_peak_47	72.04
chr1	1245236	1246112	MACS_peak_48	109.73
chr1	1246637	1247522	MACS_peak_49	100.46
chr1	1248276	1248858	MACS_peak_50	59.05
chr1	1248883	1249458	MACS_peak_51	51.65
chr1	1253376	1254023	MACS_peak_52	78.64
chr1	1255398	1255977	MACS_peak_53	51.37
chr1	1260582	1261164	MACS_peak_54	51.17
chr1	1264186	1264752	MACS_peak_55	52.29
chr1	1266206	1266853	MACS_peak_56	70.26
chr1	1270012	1270597	MACS_peak_57	50.96
chr1	1272705	1273263	MACS_peak_58	69.33
chr1	1279960	1280555	MACS_peak_59	50.29
chr1	1282793	1284014	MACS_peak_60	269.17
chr1	1288180	1289393	MACS_peak_61	139.63
chr1	1307000	1308196	MACS_peak_62	314.15
chr1	1310577	1311652	MACS_peak_63	793.9
chr1	1332992	1334243	MACS_peak_64	170.69
chr1	1334894	1338374	MACS_peak_65	1057.04
chr1	1365129	1366208	MACS_peak_66	217.82
chr1	1368847	1369577	MACS_peak_67	88.43
chr1	1375856	1376866	MACS_peak_68	115
chr1	1406078	1407032	MACS_peak_69	94.9
chr1	1407549	1408464	MACS_peak_70	189.24
chr1	1433165	1433904	MACS_peak_71	55.92
chr1	1440110	1441308	MACS_peak_72	345.99
chr1	1445833	1446936	MACS_peak_73	107.51
chr1	1447132	1447601	MACS_peak_74	68.78
chr1	1447932	1448823	MACS_peak_75	134.86
chr1	1468456	1469052	MACS_peak_76	50.22
chr1	1469073	1469652	MACS_peak_77	59.28
chr1	1483967	1484712	MACS_peak_78	70.79
chr1	1486045	1487540	MACS_peak_79	174.21
chr1	1490140	1491289	MACS_peak_80	190.33
chr1	1501773	1502358	MACS_peak_81	50.96
chr1	1508964	1509509	MACS_peak_82	53.81
chr1	1510202	1511648	MACS_peak_83	548.82
chr1	1532609	1533545	MACS_peak_84	88.29
chr1	1549737	1550751	MACS_peak_85	177.26
chr1	1579922	1580519	MACS_peak_86	50.15
chr1	1590394	1591578	MACS_peak_87	747.54
chr1	1617513	1618340	MACS_peak_88	288.22
chr1	1622474	1623949	MACS_peak_89	366.92
chr1	1624176	1625711	MACS_peak_90	348.04
chr1	1655234	1656890	MACS_peak_91	611.75
chr1	1676163	1677244	MACS_peak_92	151.77
chr1	1677519	1678859	MACS_peak_93	283.47
chr1	1708247	1709491	MACS_peak_94	276.17
chr1	1711315	1713675	MACS_peak_95	346.12
chr1	1713789	1715529	MACS_peak_96	919.57
chr1	1716124	1716717	MACS_peak_97	66.37
chr1	1720346	1721135	MACS_peak_98	91.81
chr1	1722744	1723221	MACS_peak_99	68
chr1	1727698	1728296	MACS_peak_100	50.09
chr1	1728540	1729121	MACS_peak_101	59.13
chr1	1778188	1779389	MACS_peak_102	116
chr1	1789498	1791581	MACS_peak_103	1395.17
chr1	1819882	1820599	MACS_peak_104	89.58
chr1	1820652	1821191	MACS_peak_105	54.26
chr1	1822995	1823640	MACS_peak_106	62.33
chr1	1825726	1826670	MACS_peak_107	87.7
chr1	1837237	1838486	MACS_peak_108	235.88
chr1	1840737	1841555	MACS_peak_109	234.29
chr1	1849508	1850190	MACS_peak_110	67.54
chr1	1850693	1851604	MACS_peak_111	67.15
chr1	1875332	1875915	MACS_peak_112	58.98
chr1	1891026	1892033	MACS_peak_113	150.2
chr1	1977418	1978316	MACS_peak_114	107.78
chr1	2063798	2065468	MACS_peak_115	411.24
chr1	2071096	2072055	MACS_peak_116	265.68
chr1	2079721	2080908	MACS_peak_117	233.75
chr1	2105324	2106535	MACS_peak_118	148.3
chr1	2120501	2121757	MACS_peak_119	626.46
chr1	2126238	2127242	MACS_peak_120	641.69
chr1	2130050	2131642	MACS_peak_121	919.97
chr1	2135485	2136323	MACS_peak_122	209.96
chr1	2138652	2140634	MACS_peak_123	369.66
chr1	2143597	2146251	MACS_peak_124	959.52
chr1	2160833	2164771	MACS_peak_125	2038.23
chr1	2165153	2166533	MACS_peak_126	586.04
chr1	2177184	2178545	MACS_peak_127	373.73
chr1	2187189	2188081	MACS_peak_128	99.87
chr1	2189445	2190028	MACS_peak_129	67.19
chr1	2199981	2200578	MACS_peak_130	50.15
chr1	2201704	2202548	MACS_peak_131	71.53
chr1	2207209	2207806	MACS_peak_132	50.15
chr1	2209093	2209677	MACS_peak_133	51.03
chr1	2209896	2211617	MACS_peak_134	1026.75
chr1	2221214	2223378	MACS_peak_135	1228.67
chr1	2225433	2226280	MACS_peak_136	79.08
chr1	2230750	2233562	MACS_peak_137	952.5
chr1	2242140	2244343	MACS_peak_138	430.02
chr1	2244484	2245005	MACS_peak_139	81.71
chr1	2245055	2245761	MACS_peak_140	65.76
chr1	2266317	2266857	MACS_peak_141	62.39
chr1	2312941	2314496	MACS_peak_142	407.47
chr1	2336495	2337605	MACS_peak_143	157.83
chr1	2342923	2343776	MACS_peak_144	70.92
chr1	2344984	2346615	MACS_peak_145	427.59
chr1	2382886	2384787	MACS_peak_146	471.09
chr1	2391119	2391919	MACS_peak_147	82.64
chr1	2438288	2439568	MACS_peak_148	203.92
chr1	2456060	2456626	MACS_peak_149	60.29
chr1	2456756	2457341	MACS_peak_150	58.82
chr1	2476938	2477707	MACS_peak_151	168.28
chr1	2478232	2480970	MACS_peak_152	1082.29
chr1	2483029	2483681	MACS_peak_153	61.81
chr1	2485189	2488381	MACS_peak_154	812.56
chr1	2509385	2510552	MACS_peak_155	297.44
chr1	2512625	2513726	MACS_peak_156	195.76
chr1	2516366	2517579	MACS_peak_157	343.56
chr1	2517848	2518131	MACS_peak_158	117.29
chr1	2518626	2519237	MACS_peak_159	81.87
chr1	2524835	2526192	MACS_peak_160	223.38
chr1	2542321	2542878	MACS_peak_161	61
chr1	2573563	2574158	MACS_peak_162	130.89
chr1	2586931	2587526	MACS_peak_163	58.08
chr1	3318599	3319259	MACS_peak_164	77.52
chr1	3331702	3332310	MACS_peak_165	57.12
chr1	3341028	3341672	MACS_peak_166	78.9
chr1	3347771	3348260	MACS_peak_167	66.87
chr1	3388042	3388646	MACS_peak_168	57.41
chr1	3407393	3408622	MACS_peak_169	268.09
chr1	3420099	3421770	MACS_peak_170	849.02
chr1	3446547	3447544	MACS_peak_171	160.41
chr1	3456313	3457507	MACS_peak_172	262.7
chr1	3459927	3460439	MACS_peak_173	64.79
chr1	3481577	3482554	MACS_peak_174	85.33
chr1	3506617	3507777	MACS_peak_175	247.12
chr1	3528378	3528934	MACS_peak_176	69.5
chr1	3529682	3530792	MACS_peak_177	233.68
chr1	3531907	3532489	MACS_peak_178	67.27
chr1	3535111	3536151	MACS_peak_179	212.89
chr1	3537622	3538192	MACS_peak_180	85.83
chr1	3540470	3541119	MACS_peak_181	87.1
chr1	3542204	3542598	MACS_peak_182	66.64
chr1	3546571	3547262	MACS_peak_183	59.06
chr1	3582797	3583334	MACS_peak_184	54.41
chr1	3600180	3600776	MACS_peak_185	50.22
chr1	3612139	3612799	MACS_peak_186	53.55
chr1	3640604	3641318	MACS_peak_187	73.14
chr1	3691977	3692517	MACS_peak_188	62.39
chr1	3695091	3695955	MACS_peak_189	102.25
chr1	3713002	3713752	MACS_peak_190	327.04
chr1	3717933	3718460	MACS_peak_191	63.48
chr1	3773567	3775202	MACS_peak_192	334.68
chr1	3816812	3818610	MACS_peak_193	1728.38
chr1	3827481	3828072	MACS_peak_194	58.37
chr1	4712558	4713298	MACS_peak_195	87.57
chr1	4716201	4716785	MACS_peak_196	51.03
chr1	5916240	5916839	MACS_peak_197	50.02
chr1	5975732	5976273	MACS_peak_198	62.31
chr1	6021387	6022539	MACS_peak_199	136.48
chr1	6052454	6054469	MACS_peak_200	424.51
chr1	6094182	6095078	MACS_peak_201	116.56
chr1	6097207	6097797	MACS_peak_202	50.62
chr1	6101414	6101967	MACS_peak_203	78.52
chr1	6112509	6113551	MACS_peak_204	146.69
chr1	6118355	6119697	MACS_peak_205	387.56
chr1	6129812	6131243	MACS_peak_206	405.58
chr1	6168835	6169516	MACS_peak_207	120.37
chr1	6175888	6176755	MACS_peak_208	110.55
chr1	6208260	6209147	MACS_peak_209	100.29
chr1	6221330	6222125	MACS_peak_210	155.06
chr1	6231403	6232037	MACS_peak_211	88.52
chr1	6243120	6244328	MACS_peak_212	115.47
chr1	6258872	6259436	MACS_peak_213	52.43
chr1	6259518	6260372	MACS_peak_214	606.75
chr1	6264737	6265852	MACS_peak_215	371.27
chr1	6269482	6270089	MACS_peak_216	57.2
chr1	6294502	6295680	MACS_peak_217	151.31
chr1	6306139	6307548	MACS_peak_218	355.77
chr1	6361795	6362384	MACS_peak_219	50.69
chr1	6376998	6377950	MACS_peak_220	174.92
chr1	6403185	6404000	MACS_peak_221	81.48
chr1	6407791	6409471	MACS_peak_222	785.12
chr1	6418788	6420442	MACS_peak_223	312.68
chr1	6422933	6423929	MACS_peak_224	124.73
chr1	6428701	6429736	MACS_peak_225	121.27
chr1	6444960	6447057	MACS_peak_226	677.31
chr1	6451964	6452838	MACS_peak_227	109.91
chr1	6453899	6454687	MACS_peak_228	118.15
chr1	6472672	6473581	MACS_peak_229	115.37
chr1	6473906	6475188	MACS_peak_230	231.94
chr1	6475190	6477097	MACS_peak_231	275.15
chr1	6480064	6481149	MACS_peak_232	518.86
chr1	6481914	6482413	MACS_peak_233	57.41
chr1	6482505	6484766	MACS_peak_234	2742.24
chr1	6498032	6498867	MACS_peak_235	159.92
chr1	6505094	6505607	MACS_peak_236	82.54
chr1	6516754	6517344	MACS_peak_237	50.62
chr1	6519585	6520262	MACS_peak_238	84.55
chr1	6529473	6530017	MACS_peak_239	62.06
chr1	6535458	6536359	MACS_peak_240	133.83
chr1	6543741	6545308	MACS_peak_241	274.99
chr1	6545867	6547510	MACS_peak_242	931.99
chr1	6549139	6554308	MACS_peak_243	3100
chr1	6554438	6555001	MACS_peak_244	52.5
chr1	6556107	6556859	MACS_peak_245	140.83
chr1	6557654	6558037	MACS_peak_246	66.64
chr1	6561853	6562689	MACS_peak_247	87.94
chr1	6583275	6584354	MACS_peak_248	101.38
chr1	6604447	6607018	MACS_peak_249	838.74
chr1	6607069	6607839	MACS_peak_250	120.01
chr1	6614624	6615309	MACS_peak_251	83.85
chr1	6639312	6641569	MACS_peak_252	617.59
chr1	6641654	6642436	MACS_peak_253	60.58
chr1	6656774	6657366	MACS_peak_254	50.49
chr1	6659818	6662079	MACS_peak_255	993.66
chr1	6663239	6665099	MACS_peak_256	939.86
chr1	6672389	6673235	MACS_peak_257	208.8
chr1	6684560	6685184	MACS_peak_258	137.13
chr1	6685627	6686470	MACS_peak_259	209.23
chr1	6692167	6692933	MACS_peak_260	69.27
chr1	6694455	6695276	MACS_peak_261	97.51
chr1	6748200	6748850	MACS_peak_262	78.38
chr1	6803669	6804680	MACS_peak_263	356.41
chr1	6817815	6818409	MACS_peak_264	50.35
chr1	6844174	6844767	MACS_peak_265	58.22
chr1	6844963	6845533	MACS_peak_266	1031.58
chr1	6855382	6856845	MACS_peak_267	615.97
chr1	6860641	6861211	MACS_peak_268	52
chr1	6864996	6865560	MACS_peak_269	52.43
chr1	6919592	6921053	MACS_peak_270	277.99
chr1	6994985	6996530	MACS_peak_271	598.93
chr1	7051167	7052042	MACS_peak_272	101.31
chr1	7307575	7308849	MACS_peak_273	282.22
chr1	7325319	7326587	MACS_peak_274	205.22
chr1	7327551	7328385	MACS_peak_275	57.37
chr1	7358526	7360792	MACS_peak_276	1114.71
chr1	7439070	7440280	MACS_peak_277	563.41
chr1	7448466	7450354	MACS_peak_278	558.63
chr1	7461728	7462519	MACS_peak_279	185.62
chr1	7484316	7484984	MACS_peak_280	68.61
chr1	7530644	7532110	MACS_peak_281	851.05
chr1	7608977	7610158	MACS_peak_282	177.69
chr1	7612060	7613466	MACS_peak_283	568.66
chr1	7697711	7698658	MACS_peak_284	103.62
chr1	7707007	7707747	MACS_peak_285	71.16
chr1	7727513	7728434	MACS_peak_286	159.44
chr1	7729445	7730101	MACS_peak_287	123.26
chr1	7786515	7787238	MACS_peak_288	80.62
chr1	7804815	7805590	MACS_peak_289	138.15
chr1	7812477	7813289	MACS_peak_290	89.89
chr1	7830681	7831287	MACS_peak_291	100.46
chr1	7831611	7832506	MACS_peak_292	99.63
chr1	7843150	7843661	MACS_peak_293	56.43
chr1	7962424	7963056	MACS_peak_294	79.96
chr1	7980599	7981160	MACS_peak_295	96.01
chr1	8002225	8002719	MACS_peak_296	57.82
chr1	8013766	8014303	MACS_peak_297	54.41
chr1	8020924	8022471	MACS_peak_298	718.01
chr1	8035022	8035935	MACS_peak_299	132.62
chr1	8042186	8042784	MACS_peak_300	50.09
chr1	8064536	8066214	MACS_peak_301	642.2
chr1	8074788	8075906	MACS_peak_302	232.64
chr1	8076517	8077109	MACS_peak_303	58.3
chr1	8079851	8080423	MACS_peak_304	59.82
chr1	8086596	8087344	MACS_peak_305	78.6
chr1	8087570	8088865	MACS_peak_306	259.5
chr1	8093013	8093896	MACS_peak_307	135.68
chr1	8100359	8101355	MACS_peak_308	198.73
chr1	8106016	8106768	MACS_peak_309	121.91
chr1	8107563	8108774	MACS_peak_310	139.8
chr1	8121137	8122634	MACS_peak_311	656.51
chr1	8137007	8138702	MACS_peak_312	604.23
chr1	8143266	8144382	MACS_peak_313	148.39
chr1	8149470	8151744	MACS_peak_314	1740.04
chr1	8154361	8155883	MACS_peak_315	545.56
chr1	8156207	8158364	MACS_peak_316	1321.01
chr1	8180473	8183195	MACS_peak_317	1908.5
chr1	8193182	8194831	MACS_peak_318	624.71
chr1	8197100	8198609	MACS_peak_319	1035.53
chr1	8229336	8230436	MACS_peak_320	186.41
chr1	8241832	8243359	MACS_peak_321	1043.41
chr1	8254109	8255540	MACS_peak_322	449.36
chr1	8257544	8258636	MACS_peak_323	421.47
chr1	8271324	8272819	MACS_peak_324	438.51
chr1	8284736	8285551	MACS_peak_325	98.03
chr1	8297850	8299549	MACS_peak_326	649.65
chr1	8301514	8302039	MACS_peak_327	63.65
chr1	8374243	8375118	MACS_peak_328	118.53
chr1	8408747	8409848	MACS_peak_329	115.76
chr1	8411353	8411940	MACS_peak_330	58.67
chr1	8412897	8413923	MACS_peak_331	113.66
chr1	8417383	8417976	MACS_peak_332	50.42
chr1	8433425	8434855	MACS_peak_333	262.4
chr1	8444069	8444997	MACS_peak_334	228.11
chr1	8454253	8455854	MACS_peak_335	634.4
chr1	8456598	8458667	MACS_peak_336	843.92
chr1	8468839	8469812	MACS_peak_337	126.84
chr1	8471408	8473134	MACS_peak_338	948.45
chr1	8481635	8482194	MACS_peak_339	52.79
chr1	8482218	8483635	MACS_peak_340	313.43
chr1	8484234	8485141	MACS_peak_341	285.15
chr1	8498719	8499728	MACS_peak_342	159.12
chr1	8515966	8517597	MACS_peak_343	385.8
chr1	8522736	8524342	MACS_peak_344	431.45
chr1	8553856	8554580	MACS_peak_345	80.54
chr1	8585170	8586603	MACS_peak_346	188.46
chr1	8600291	8601649	MACS_peak_347	169.37
chr1	8621018	8621569	MACS_peak_348	53.37
chr1	8631124	8632844	MACS_peak_349	435.2
chr1	8659767	8661308	MACS_peak_350	635.07
chr1	8662881	8663914	MACS_peak_351	121.45
chr1	8707212	8708499	MACS_peak_352	290.59
chr1	8708826	8709842	MACS_peak_353	131.55
chr1	8711502	8712279	MACS_peak_354	92.84
chr1	8712416	8713320	MACS_peak_355	53.43
chr1	8720079	8722611	MACS_peak_356	756.85
chr1	8726351	8726906	MACS_peak_357	78.33
chr1	8728277	8729184	MACS_peak_358	115.55
chr1	8730954	8731580	MACS_peak_359	63.76
chr1	8739327	8739966	MACS_peak_360	70.91
chr1	8746784	8747830	MACS_peak_361	232.13
chr1	8760944	8762741	MACS_peak_362	735.28
chr1	8763609	8764168	MACS_peak_363	156.89
chr1	8771756	8773291	MACS_peak_364	1587.32
chr1	8786623	8787339	MACS_peak_365	57.39
chr1	8799954	8801413	MACS_peak_366	297.87
chr1	8826336	8827833	MACS_peak_367	174.04
chr1	8840259	8841279	MACS_peak_368	235.69
chr1	8872595	8874103	MACS_peak_369	351.81
chr1	8875462	8877269	MACS_peak_370	453.66
chr1	8877794	8879189	MACS_peak_371	256.95
chr1	8882252	8883467	MACS_peak_372	354.06
chr1	8885813	8886606	MACS_peak_373	67.38
chr1	8908265	8909460	MACS_peak_374	262.57
chr1	8917203	8921656	MACS_peak_375	2877.4
chr1	8921892	8923537	MACS_peak_376	212.14
chr1	8923970	8924781	MACS_peak_377	81.79
chr1	8926060	8927148	MACS_peak_378	108.67
chr1	8928065	8928670	MACS_peak_379	91.37
chr1	8928839	8929918	MACS_peak_380	179.37
chr1	8931254	8932306	MACS_peak_381	154.66
chr1	8933082	8935311	MACS_peak_382	869.71
chr1	8935521	8939180	MACS_peak_383	1005.68
chr1	8939363	8940888	MACS_peak_384	299.36
chr1	8959442	8960778	MACS_peak_385	443.84
chr1	8963755	8964426	MACS_peak_386	68.37
chr1	8978066	8978708	MACS_peak_387	79.07
chr1	8999488	9000035	MACS_peak_388	53.66
chr1	9001461	9002646	MACS_peak_389	195.7
chr1	9003641	9004466	MACS_peak_390	97.16
chr1	9006968	9007756	MACS_peak_391	136.67
chr1	9022614	9023586	MACS_peak_392	144.71
chr1	9036107	9036979	MACS_peak_393	184.83
chr1	9045713	9047171	MACS_peak_394	776.71
chr1	9047565	9048630	MACS_peak_395	153.35
chr1	9065010	9065657	MACS_peak_396	62.18
chr1	9070028	9070512	MACS_peak_397	58.67
chr1	9071620	9072189	MACS_peak_398	60.05
chr1	9078320	9078918	MACS_peak_399	130.49
chr1	9126994	9127925	MACS_peak_400	217.36
chr1	9137837	9138902	MACS_peak_401	153.35
chr1	9170735	9171586	MACS_peak_402	112.02
chr1	9189677	9190131	MACS_peak_403	79.55
chr1	9202194	9202727	MACS_peak_404	62.97
chr1	9203059	9203641	MACS_peak_405	51.17
chr1	9204923	9205768	MACS_peak_406	95.47
chr1	9206700	9207426	MACS_peak_407	143.98
chr1	9222903	9225678	MACS_peak_408	1746.61
chr1	9226256	9227028	MACS_peak_409	76.74
chr1	9231908	9232510	MACS_peak_410	57.56
chr1	9239900	9242443	MACS_peak_411	900.53
chr1	9255883	9257345	MACS_peak_412	368.84
chr1	9261359	9263051	MACS_peak_413	582
chr1	9270542	9272560	MACS_peak_414	1830.16
chr1	9293181	9293768	MACS_peak_415	50.83
chr1	9293881	9294683	MACS_peak_416	327.92
chr1	9299362	9300620	MACS_peak_417	528.66
chr1	9326684	9327797	MACS_peak_418	405.77
chr1	9335122	9336392	MACS_peak_419	177.71
chr1	9340518	9341612	MACS_peak_420	341.5
chr1	9349274	9350528	MACS_peak_421	153
chr1	9351375	9352686	MACS_peak_422	328.44
chr1	9353655	9355902	MACS_peak_423	2143.02
chr1	9360080	9361274	MACS_peak_424	116.54
chr1	9361504	9363929	MACS_peak_425	1937.06
chr1	9365905	9366664	MACS_peak_426	62.08
chr1	9369963	9370593	MACS_peak_427	55.57
chr1	9374952	9375489	MACS_peak_428	54.41
chr1	9377019	9378790	MACS_peak_429	578.87
chr1	9379525	9380199	MACS_peak_430	76.34
chr1	9387623	9388441	MACS_peak_431	65.71
chr1	9389089	9389667	MACS_peak_432	51.44
chr1	9398137	9399159	MACS_peak_433	113.99
chr1	9400394	9400988	MACS_peak_434	50.35
chr1	9402123	9402722	MACS_peak_435	50.02
chr1	9406528	9407153	MACS_peak_436	55.92
chr1	9410363	9411287	MACS_peak_437	105.54
chr1	9412156	9412703	MACS_peak_438	53.66
chr1	9414980	9415510	MACS_peak_439	54.94
chr1	9420613	9422586	MACS_peak_440	295.51
chr1	9423128	9424369	MACS_peak_441	120.93
chr1	9431383	9434167	MACS_peak_442	420.07
chr1	9435225	9435856	MACS_peak_443	63.38
chr1	9436127	9437678	MACS_peak_444	305.91
chr1	9438838	9439434	MACS_peak_445	50.22
chr1	9448736	9449315	MACS_peak_446	51.37
chr1	9457277	9459287	MACS_peak_447	1580.93
chr1	9459531	9463391	MACS_peak_448	3100
chr1	9470386	9471376	MACS_peak_449	125.27
chr1	9472772	9474128	MACS_peak_450	301.46
chr1	9488479	9489620	MACS_peak_451	494.09
chr1	9495427	9496613	MACS_peak_452	177.18
chr1	9498144	9499408	MACS_peak_453	434.41
chr1	9501014	9502585	MACS_peak_454	582.14
chr1	9515470	9516336	MACS_peak_455	195.71
chr1	9533061	9533745	MACS_peak_456	75.52
chr1	9551043	9551592	MACS_peak_457	87.99
chr1	9598826	9599541	MACS_peak_458	98.48
chr1	9600120	9600561	MACS_peak_459	81.02
chr1	9602431	9603079	MACS_peak_460	105.24
chr1	9621427	9622002	MACS_peak_461	85.33
chr1	9648170	9648655	MACS_peak_462	125.62
chr1	9649405	9650758	MACS_peak_463	343.15
chr1	9653059	9654421	MACS_peak_464	321.06
chr1	9675218	9675815	MACS_peak_465	50.15
chr1	9686581	9687213	MACS_peak_466	116.46
chr1	9747119	9747649	MACS_peak_467	63.23
chr1	9747662	9748695	MACS_peak_468	129.99
chr1	9750068	9750784	MACS_peak_469	89.67
chr1	9779165	9779923	MACS_peak_470	94.52
chr1	9781448	9782283	MACS_peak_471	64.6
chr1	9784686	9785566	MACS_peak_472	173.92
chr1	9882755	9883419	MACS_peak_473	183.37
chr1	9884246	9884951	MACS_peak_474	90.66
chr1	9885331	9886054	MACS_peak_475	97.72
chr1	9895652	9896657	MACS_peak_476	123.92
chr1	9925215	9926297	MACS_peak_477	377.31
chr1	9927097	9928123	MACS_peak_478	122.06
chr1	9934402	9935857	MACS_peak_479	231.26
chr1	9941848	9942413	MACS_peak_480	52.36
chr1	9949733	9951939	MACS_peak_481	921.75
chr1	9952331	9954540	MACS_peak_482	1229.55
chr1	9960324	9960900	MACS_peak_483	51.58
chr1	9969048	9969925	MACS_peak_484	69.32
chr1	9970366	9971490	MACS_peak_485	751.88
chr1	10002378	10004281	MACS_peak_486	1184.01
chr1	10010113	10011030	MACS_peak_487	209.08
chr1	10038388	10038908	MACS_peak_488	55.72
chr1	10050340	10051889	MACS_peak_489	586.47
chr1	10092276	10094397	MACS_peak_490	940.3
chr1	10094405	10095139	MACS_peak_491	133.34
chr1	10124410	10125103	MACS_peak_492	109.71
chr1	10134011	10135232	MACS_peak_493	249.16
chr1	10168100	10169198	MACS_peak_494	215.44
chr1	10212660	10213463	MACS_peak_495	66.71
chr1	10269491	10270439	MACS_peak_496	879.98
chr1	10271217	10272555	MACS_peak_497	731.51
chr1	10276166	10277160	MACS_peak_498	124.91
chr1	10311650	10313039	MACS_peak_499	141.6
chr1	10399418	10400336	MACS_peak_500	198.83
chr1	10437029	10439202	MACS_peak_501	524.89
chr1	10440408	10441128	MACS_peak_502	116.07
chr1	10447748	10448621	MACS_peak_503	110
chr1	10458212	10459382	MACS_peak_504	350.61
chr1	10459473	10460348	MACS_peak_505	155.21
chr1	10463272	10464630	MACS_peak_506	321.62
chr1	10474902	10476135	MACS_peak_507	474.88
chr1	10487711	10488541	MACS_peak_508	72.5
chr1	10489445	10490723	MACS_peak_509	333.39
chr1	10490791	10491648	MACS_peak_510	294.04
chr1	10511263	10511879	MACS_peak_511	64.53
chr1	10517957	10519678	MACS_peak_512	587.96
chr1	10531646	10532977	MACS_peak_513	513.55
chr1	10534582	10536233	MACS_peak_514	265.55
chr1	10554373	10555728	MACS_peak_515	301.6
chr1	10567172	10567971	MACS_peak_516	82.72
chr1	10569963	10572102	MACS_peak_517	1287.04
chr1	10587983	10589338	MACS_peak_518	603.52
chr1	10600580	10601158	MACS_peak_519	85.03
chr1	10635413	10636142	MACS_peak_520	115.12
chr1	11003907	11004427	MACS_peak_521	55.72
chr1	11020648	11021499	MACS_peak_522	94.97
chr1	11040133	11040682	MACS_peak_523	61.65
chr1	11071770	11072961	MACS_peak_524	555.56
chr1	11073185	11073674	MACS_peak_525	66.87
chr1	11090630	11092545	MACS_peak_526	165.27
chr1	11097374	11098479	MACS_peak_527	140.7
chr1	11112773	11114327	MACS_peak_528	376.19
chr1	11118858	11119645	MACS_peak_529	91.98
chr1	11120338	11121489	MACS_peak_530	199.51
chr1	11123169	11123776	MACS_peak_531	57.2
chr1	11158847	11160601	MACS_peak_532	419.79
chr1	11194316	11195164	MACS_peak_533	168.09
chr1	11198783	11199672	MACS_peak_534	117.21
chr1	11206982	11208230	MACS_peak_535	483.54
chr1	11216377	11217086	MACS_peak_536	65.54
chr1	11218459	11219641	MACS_peak_537	295.22
chr1	11296547	11297716	MACS_peak_538	226.21
chr1	11301647	11302284	MACS_peak_539	55.09
chr1	11322527	11323431	MACS_peak_540	658.56
chr1	11327421	11328371	MACS_peak_541	194.67
chr1	11332527	11333002	MACS_peak_542	137.83
chr1	11333265	11334581	MACS_peak_543	402.83
chr1	11340740	11342561	MACS_peak_544	360.32
chr1	11397215	11398137	MACS_peak_545	114.19
chr1	11444180	11444755	MACS_peak_546	59.59
chr1	11518440	11519784	MACS_peak_547	253.43
chr1	11654767	11655861	MACS_peak_548	187.09
chr1	11658073	11659074	MACS_peak_549	107.45
chr1	11705606	11706696	MACS_peak_550	124.96
chr1	11710047	11710700	MACS_peak_551	95.6
chr1	11723756	11724259	MACS_peak_552	57.08
chr1	11724672	11725319	MACS_peak_553	70.26
chr1	11741307	11742202	MACS_peak_554	232.99
chr1	11752777	11754202	MACS_peak_555	343.02
chr1	11779247	11780375	MACS_peak_556	261.58
chr1	11789986	11791114	MACS_peak_557	192.67
chr1	11791528	11792117	MACS_peak_558	50.69
chr1	11795628	11797833	MACS_peak_559	583.07
chr1	11806060	11807119	MACS_peak_560	172.25
chr1	11845304	11845844	MACS_peak_561	98.37
chr1	11847781	11848356	MACS_peak_562	59.59
chr1	11850525	11851681	MACS_peak_563	309.68
chr1	11857368	11858587	MACS_peak_564	1249.72
chr1	11862283	11864555	MACS_peak_565	814.85
chr1	11865498	11867174	MACS_peak_566	897.98
chr1	11881185	11882252	MACS_peak_567	190.17
chr1	11898274	11899271	MACS_peak_568	116.11
chr1	11953787	11954430	MACS_peak_569	144.7
chr1	11967311	11970414	MACS_peak_570	3100
chr1	11985046	11985712	MACS_peak_571	68.76
chr1	11986402	11987042	MACS_peak_572	125.18
chr1	11989679	11990393	MACS_peak_573	73.14
chr1	11990518	11991801	MACS_peak_574	559.16
chr1	11994058	11995753	MACS_peak_575	514.42
chr1	12020695	12021381	MACS_peak_576	59.4
chr1	12027082	12027599	MACS_peak_577	64.35
chr1	12038290	12038847	MACS_peak_578	52.93
chr1	12039213	12040590	MACS_peak_579	823.68
chr1	12078959	12080713	MACS_peak_580	1017.75
chr1	12091060	12091731	MACS_peak_581	76.59
chr1	12111969	12112557	MACS_peak_582	50.76
chr1	12128033	12128590	MACS_peak_583	52.93
chr1	12178562	12179135	MACS_peak_584	51.79
chr1	12184752	12186438	MACS_peak_585	252.63
chr1	12192564	12193864	MACS_peak_586	298.99
chr1	12203255	12204337	MACS_peak_587	197.98
chr1	12206961	12207871	MACS_peak_588	180
chr1	12212943	12213825	MACS_peak_589	267.35
chr1	12221115	12222774	MACS_peak_590	1110.17
chr1	12227763	12229316	MACS_peak_591	221.06
chr1	12235085	12235703	MACS_peak_592	72.65
chr1	12237931	12239860	MACS_peak_593	685.6
chr1	12243942	12245016	MACS_peak_594	436.89
chr1	12246272	12246791	MACS_peak_595	72.89
chr1	12268310	12269739	MACS_peak_596	311.81
chr1	12289542	12289980	MACS_peak_597	62.82
chr1	12290485	12291073	MACS_peak_598	58.6
chr1	12291074	12291600	MACS_peak_599	90.46
chr1	12348396	12349250	MACS_peak_600	94.72
chr1	12356435	12357363	MACS_peak_601	131.14
chr1	12445041	12445617	MACS_peak_602	123.33
chr1	12457608	12458555	MACS_peak_603	129.29
chr1	12465270	12466463	MACS_peak_604	368.71
chr1	12467161	12467910	MACS_peak_605	181.24
chr1	12483973	12484594	MACS_peak_606	56.2
chr1	12493184	12497613	MACS_peak_607	3100
chr1	12514328	12515710	MACS_peak_608	338.87
chr1	12516631	12517481	MACS_peak_609	71.12
chr1	12520875	12521626	MACS_peak_610	95.14
chr1	12535085	12535810	MACS_peak_611	64.41
chr1	12537634	12539462	MACS_peak_612	1259.04
chr1	12540308	12541791	MACS_peak_613	872.21
chr1	12561191	12562491	MACS_peak_614	543.53
chr1	12569978	12571185	MACS_peak_615	333.75
chr1	12599784	12600521	MACS_peak_616	71.39
chr1	12609394	12610711	MACS_peak_617	436.03
chr1	12655982	12657278	MACS_peak_618	330.67
chr1	12658820	12659612	MACS_peak_619	126.89
chr1	12661207	12662789	MACS_peak_620	413.92
chr1	12662918	12665246	MACS_peak_621	979.04
chr1	12675004	12677018	MACS_peak_622	404.77
chr1	12677224	12680494	MACS_peak_623	1641.16
chr1	12696504	12697064	MACS_peak_624	60.76
chr1	12718738	12719770	MACS_peak_625	113.16
chr1	13991915	13992764	MACS_peak_626	71.19
chr1	14027133	14027655	MACS_peak_627	72.6
chr1	14034810	14035385	MACS_peak_628	94.49
chr1	14075058	14075682	MACS_peak_629	63.91
chr1	14093375	14094018	MACS_peak_630	96.6
chr1	15333887	15335987	MACS_peak_631	1055.57
chr1	15347490	15348359	MACS_peak_632	93.49
chr1	15353621	15354211	MACS_peak_633	50.62
chr1	15372799	15373513	MACS_peak_634	81.36
chr1	15454935	15455641	MACS_peak_635	65.76
chr1	15468457	15469054	MACS_peak_636	66.04
chr1	15478448	15480114	MACS_peak_637	598.3
chr1	15480672	15481598	MACS_peak_638	238.87
chr1	15494508	15495718	MACS_peak_639	221.25
chr1	15498720	15499318	MACS_peak_640	57.85
chr1	15503600	15506774	MACS_peak_641	2975.27
chr1	15513944	15516467	MACS_peak_642	557.57
chr1	15526487	15527669	MACS_peak_643	582.26
chr1	15543829	15545765	MACS_peak_644	884.99
chr1	15550319	15551258	MACS_peak_645	139.02
chr1	15584776	15585306	MACS_peak_646	63.23
chr1	15586792	15588758	MACS_peak_647	1013.65
chr1	15598790	15599384	MACS_peak_648	66.28
chr1	15626103	15626698	MACS_peak_649	50.29
chr1	15631164	15631663	MACS_peak_650	65.95
chr1	15649454	15650758	MACS_peak_651	248.6
chr1	15654860	15656316	MACS_peak_652	359.28
chr1	15662951	15665393	MACS_peak_653	2168.95
chr1	15668172	15669138	MACS_peak_654	222.73
chr1	15678453	15679734	MACS_peak_655	291.42
chr1	15683140	15683831	MACS_peak_656	74.95
chr1	15694378	15695008	MACS_peak_657	63.45
chr1	15736962	15740282	MACS_peak_658	642.48
chr1	15740731	15741411	MACS_peak_659	75.85
chr1	15741832	15745892	MACS_peak_660	2401.12
chr1	15746383	15747075	MACS_peak_661	66.79
chr1	15757077	15760690	MACS_peak_662	1067.4
chr1	15820287	15821297	MACS_peak_663	187.29
chr1	15851077	15852405	MACS_peak_664	285.06
chr1	15852411	15853952	MACS_peak_665	1065.88
chr1	15921686	15922119	MACS_peak_666	72.45
chr1	15929396	15930621	MACS_peak_667	352.43
chr1	15943039	15943866	MACS_peak_668	444.56
chr1	15944126	15945282	MACS_peak_669	180.31
chr1	15946468	15947173	MACS_peak_670	300.8
chr1	15967101	15967657	MACS_peak_671	61.08
chr1	15983221	15984000	MACS_peak_672	68.35
chr1	16004817	16005543	MACS_peak_673	56.75
chr1	16011403	16011926	MACS_peak_674	55.49
chr1	16018441	16019379	MACS_peak_675	206.24
chr1	16029814	16030641	MACS_peak_676	170.73
chr1	16062074	16062846	MACS_peak_677	76.74
chr1	16065177	16069607	MACS_peak_678	985.25
chr1	16073541	16077149	MACS_peak_679	2085.92
chr1	16082623	16085110	MACS_peak_680	957.74
chr1	16085738	16088966	MACS_peak_681	3100
chr1	16090173	16091437	MACS_peak_682	234.07
chr1	16091660	16093131	MACS_peak_683	357.1
chr1	16098467	16099061	MACS_peak_684	66.28
chr1	16101612	16102443	MACS_peak_685	96.65
chr1	16110464	16111126	MACS_peak_686	69.07
chr1	16111450	16114425	MACS_peak_687	1390.49
chr1	16114646	16115464	MACS_peak_688	133.36
chr1	16118302	16119282	MACS_peak_689	181.22
chr1	16121100	16123850	MACS_peak_690	1546.33
chr1	16125236	16128012	MACS_peak_691	858.26
chr1	16141576	16142574	MACS_peak_692	169.63
chr1	16160613	16161409	MACS_peak_693	465.41
chr1	16161605	16163182	MACS_peak_694	1162.48
chr1	16173403	16174006	MACS_peak_695	110.24
chr1	16175047	16177060	MACS_peak_696	1102.59
chr1	16177625	16178273	MACS_peak_697	62.11
chr1	16211955	16213579	MACS_peak_698	594.9
chr1	16263374	16264849	MACS_peak_699	420.07
chr1	16264897	16266543	MACS_peak_700	266.09
chr1	16267967	16268522	MACS_peak_701	53.08
chr1	16272282	16272869	MACS_peak_702	50.83
chr1	16275536	16277033	MACS_peak_703	1286.41
chr1	16277122	16281161	MACS_peak_704	2227.15
chr1	16283775	16285926	MACS_peak_705	613.1
chr1	16291903	16293560	MACS_peak_706	228.58
chr1	16301552	16302096	MACS_peak_707	70.57
chr1	16302389	16302927	MACS_peak_708	108.3
chr1	16320644	16321863	MACS_peak_709	139.12
chr1	16334344	16336093	MACS_peak_710	186.03
chr1	16343688	16344253	MACS_peak_711	52.36
chr1	16358924	16360137	MACS_peak_712	192.65
chr1	16374773	16375631	MACS_peak_713	129.15
chr1	16382040	16383056	MACS_peak_714	158.38
chr1	16394754	16395371	MACS_peak_715	138.06
chr1	16402223	16403199	MACS_peak_716	181.7
chr1	16404907	16406226	MACS_peak_717	286.26
chr1	16408480	16409666	MACS_peak_718	195.59
chr1	16432995	16433868	MACS_peak_719	174.8
chr1	16448413	16450254	MACS_peak_720	387.48
chr1	16451030	16452837	MACS_peak_721	189.49
chr1	16453097	16453724	MACS_peak_722	63.68
chr1	16454368	16454908	MACS_peak_723	54.18
chr1	16456873	16458393	MACS_peak_724	163.73
chr1	16459353	16460031	MACS_peak_725	67.84
chr1	16460313	16461379	MACS_peak_726	118.64
chr1	16464527	16469296	MACS_peak_727	3100
chr1	16469665	16475328	MACS_peak_728	3100
chr1	16476231	16482130	MACS_peak_729	1842.85
chr1	16482477	16483887	MACS_peak_730	639.64
chr1	16490497	16491471	MACS_peak_731	340.53
chr1	16491690	16492349	MACS_peak_732	61.3
chr1	16499212	16500773	MACS_peak_733	642.72
chr1	16501657	16503289	MACS_peak_734	699.04
chr1	16507632	16509388	MACS_peak_735	1745
chr1	16513927	16514928	MACS_peak_736	259.21
chr1	16515334	16516122	MACS_peak_737	118.15
chr1	16532616	16533584	MACS_peak_738	154.27
chr1	16542363	16544437	MACS_peak_739	456.84
chr1	16562566	16564526	MACS_peak_740	401.82
chr1	16574415	16576648	MACS_peak_741	1351.77
chr1	16592537	16594585	MACS_peak_742	361.79
chr1	16597191	16597976	MACS_peak_743	109.48
chr1	16650781	16651316	MACS_peak_744	62.81
chr1	16675224	16675794	MACS_peak_745	59.98
chr1	16677710	16678903	MACS_peak_746	141.37
chr1	16679015	16679650	MACS_peak_747	279.94
chr1	16693203	16695496	MACS_peak_748	1638.73
chr1	16698000	16699282	MACS_peak_749	271.1
chr1	16701729	16703222	MACS_peak_750	805.68
chr1	16712430	16713576	MACS_peak_751	181.37
chr1	16722704	16723773	MACS_peak_752	239.14
chr1	16766475	16768485	MACS_peak_753	1002.86
chr1	16804593	16805627	MACS_peak_754	121.36
chr1	16825881	16826602	MACS_peak_755	89.23
chr1	16838935	16841759	MACS_peak_756	3100
chr1	16846808	16848612	MACS_peak_757	698.54
chr1	16857641	16860005	MACS_peak_758	559.39
chr1	16860562	16862980	MACS_peak_759	2494.94
chr1	16871941	16872764	MACS_peak_760	105.9
chr1	16873825	16874608	MACS_peak_761	176.52
chr1	16917948	16919162	MACS_peak_762	220.78
chr1	16920031	16920915	MACS_peak_763	117.68
chr1	16921334	16922055	MACS_peak_764	89.23
chr1	16928475	16929383	MACS_peak_765	133.13
chr1	16938283	16939731	MACS_peak_766	583.55
chr1	16939932	16941092	MACS_peak_767	1454.73
chr1	16946263	16946860	MACS_peak_768	50.15
chr1	16947039	16948373	MACS_peak_769	694.69
chr1	16949075	16949741	MACS_peak_770	60.8
chr1	16951799	16952587	MACS_peak_771	75.53
chr1	16953410	16953957	MACS_peak_772	53.66
chr1	16956194	16956786	MACS_peak_773	66.45
chr1	16969768	16972011	MACS_peak_774	1083.13
chr1	16973597	16974784	MACS_peak_775	117.08
chr1	16991683	16994423	MACS_peak_776	3100
chr1	17006951	17007646	MACS_peak_777	66.57
chr1	17017481	17018591	MACS_peak_778	115.04
chr1	17029375	17030712	MACS_peak_779	345.55
chr1	17033013	17033593	MACS_peak_780	51.31
chr1	17035762	17036998	MACS_peak_781	474.28
chr1	17053468	17054366	MACS_peak_782	264.69
chr1	17066041	17068735	MACS_peak_783	3100
chr1	17076759	17077462	MACS_peak_784	90.84
chr1	17185585	17187035	MACS_peak_785	339.45
chr1	17188178	17189059	MACS_peak_786	173.8
chr1	17193502	17194101	MACS_peak_787	57.78
chr1	17198536	17200586	MACS_peak_788	3100
chr1	17200840	17202840	MACS_peak_789	1274.19
chr1	17209178	17210060	MACS_peak_790	278.38
chr1	17214768	17216772	MACS_peak_791	1778.63
chr1	17221521	17224194	MACS_peak_792	3100
chr1	17227219	17228038	MACS_peak_793	81.17
chr1	17229456	17233080	MACS_peak_794	3100
chr1	17233614	17234624	MACS_peak_795	159.02
chr1	17239919	17240467	MACS_peak_796	300.45
chr1	17241532	17242152	MACS_peak_797	64.22
chr1	17243594	17244102	MACS_peak_798	56.67
chr1	17247632	17248698	MACS_peak_799	190.29
chr1	17265756	17266557	MACS_peak_800	52.21
chr1	17277918	17278667	MACS_peak_801	95.32
chr1	17293333	17294368	MACS_peak_802	129.81
chr1	17298136	17298878	MACS_peak_803	87.4
chr1	17304819	17305756	MACS_peak_804	104.45
chr1	17305911	17306689	MACS_peak_805	68.42
chr1	17307194	17308452	MACS_peak_806	161.26
chr1	17310785	17312118	MACS_peak_807	645.19
chr1	17336390	17338165	MACS_peak_808	447.95
chr1	17338501	17338949	MACS_peak_809	70.88
chr1	17342515	17343466	MACS_peak_810	175.04
chr1	17379769	17381374	MACS_peak_811	840.35
chr1	17385757	17386591	MACS_peak_812	122.54
chr1	17449006	17449807	MACS_peak_813	125.93
chr1	17452028	17452857	MACS_peak_814	72.57
chr1	17454149	17455758	MACS_peak_815	979.97
chr1	17559418	17560866	MACS_peak_816	525.31
chr1	17563149	17564124	MACS_peak_817	201.39
chr1	17565672	17566321	MACS_peak_818	62.03
chr1	17577018	17577617	MACS_peak_819	50.02
chr1	17577872	17578872	MACS_peak_820	198.23
chr1	17600594	17601114	MACS_peak_821	72.79
chr1	17615976	17616528	MACS_peak_822	53.3
chr1	17731167	17731937	MACS_peak_823	68.99
chr1	17732160	17733481	MACS_peak_824	347.99
chr1	17764927	17766240	MACS_peak_825	200.41
chr1	17803470	17804312	MACS_peak_826	71.67
chr1	17820507	17821311	MACS_peak_827	116.54
chr1	17828529	17829278	MACS_peak_828	104.08
chr1	17866535	17867506	MACS_peak_829	296.3
chr1	17871494	17872515	MACS_peak_830	205.43
chr1	17877719	17878960	MACS_peak_831	382.56
chr1	17880361	17881294	MACS_peak_832	158.1
chr1	17951263	17951849	MACS_peak_833	58.75
chr1	17980173	17980744	MACS_peak_834	51.93
chr1	17988007	17988558	MACS_peak_835	87.78
chr1	18022679	18023468	MACS_peak_836	100.34
chr1	18907747	18908263	MACS_peak_837	56.04
chr1	18923662	18924357	MACS_peak_838	109.5
chr1	19147042	19147695	MACS_peak_839	69.78
chr1	19201274	19202504	MACS_peak_840	181.73
chr1	19210176	19211390	MACS_peak_841	220.78
chr1	19228127	19228899	MACS_peak_842	84.89
chr1	19228995	19229946	MACS_peak_843	1173.56
chr1	19233383	19235136	MACS_peak_844	493.93
chr1	19239324	19240485	MACS_peak_845	714.84
chr1	19247779	19249455	MACS_peak_846	339.32
chr1	19249979	19251451	MACS_peak_847	267.02
chr1	19252356	19255432	MACS_peak_848	3100
chr1	19258849	19259662	MACS_peak_849	66.04
chr1	19263889	19264552	MACS_peak_850	53.35
chr1	19267971	19269388	MACS_peak_851	440.71
chr1	19275128	19277852	MACS_peak_852	541.03
chr1	19277978	19278530	MACS_peak_853	53.3
chr1	19280266	19282124	MACS_peak_854	585.78
chr1	19283262	19284067	MACS_peak_855	173.58
chr1	19298428	19300331	MACS_peak_856	1276.33
chr1	19300819	19301450	MACS_peak_857	55.5
chr1	19336136	19338430	MACS_peak_858	676.48
chr1	19382103	19382871	MACS_peak_859	77.04
chr1	19396826	19397772	MACS_peak_860	95.52
chr1	19406210	19406915	MACS_peak_861	65.83
chr1	19407156	19410701	MACS_peak_862	1936.48
chr1	19422638	19423283	MACS_peak_863	62.33
chr1	19482773	19484109	MACS_peak_864	356.29
chr1	19512318	19513257	MACS_peak_865	121.28
chr1	19529853	19530385	MACS_peak_866	63.06
chr1	19535337	19536662	MACS_peak_867	255.75
chr1	19536725	19537833	MACS_peak_868	716.89
chr1	19567421	19568392	MACS_peak_869	135.83
chr1	19577382	19579290	MACS_peak_870	512.22
chr1	19586718	19587859	MACS_peak_871	146.05
chr1	19588014	19588739	MACS_peak_872	72.29
chr1	19615327	19615983	MACS_peak_873	163.45
chr1	19637267	19638411	MACS_peak_874	172.43
chr1	19639136	19639937	MACS_peak_875	154.32
chr1	19641332	19642589	MACS_peak_876	284.54
chr1	19661371	19661939	MACS_peak_877	52.14
chr1	19662196	19662755	MACS_peak_878	52.79
chr1	19662941	19664321	MACS_peak_879	126.32
chr1	19667858	19668799	MACS_peak_880	129.87
chr1	19670850	19671613	MACS_peak_881	77.43
chr1	19712300	19713192	MACS_peak_882	91.65
chr1	19717419	19718234	MACS_peak_883	89.64
chr1	19749360	19750272	MACS_peak_884	106.56
chr1	19756063	19757670	MACS_peak_885	668.61
chr1	19762696	19763339	MACS_peak_886	62.47
chr1	19764400	19764995	MACS_peak_887	50.29
chr1	19766586	19767454	MACS_peak_888	137.26
chr1	19767496	19767982	MACS_peak_889	67.15
chr1	19772022	19773013	MACS_peak_890	161.06
chr1	19775048	19776298	MACS_peak_891	226.12
chr1	19777047	19778206	MACS_peak_892	277.78
chr1	19778506	19779090	MACS_peak_893	51.03
chr1	19781237	19781853	MACS_peak_894	56.55
chr1	19783002	19784645	MACS_peak_895	314.03
chr1	19794863	19796751	MACS_peak_896	580.59
chr1	19802592	19804879	MACS_peak_897	1159.31
chr1	19810777	19811780	MACS_peak_898	217.71
chr1	19813819	19814416	MACS_peak_899	66.04
chr1	19822639	19823318	MACS_peak_900	59.89
chr1	19828554	19829659	MACS_peak_901	526.47
chr1	19830878	19832305	MACS_peak_902	1283.76
chr1	19834974	19836064	MACS_peak_903	387.22
chr1	19922734	19923774	MACS_peak_904	444.08
chr1	19923894	19924613	MACS_peak_905	98.1
chr1	19969906	19970529	MACS_peak_906	72.23
chr1	19971357	19973129	MACS_peak_907	386.64
chr1	19977383	19978279	MACS_peak_908	181.76
chr1	19978450	19979367	MACS_peak_909	97.82
chr1	19979761	19981024	MACS_peak_910	234.19
chr1	19985792	19987101	MACS_peak_911	448.77
chr1	20030578	20031524	MACS_peak_912	205.17
chr1	20041686	20042841	MACS_peak_913	299.24
chr1	20076706	20077788	MACS_peak_914	160.65
chr1	20088610	20089316	MACS_peak_915	65.76
chr1	20090202	20090764	MACS_peak_916	60.6
chr1	20091361	20092786	MACS_peak_917	888.34
chr1	20125537	20126154	MACS_peak_918	81.32
chr1	20126595	20127316	MACS_peak_919	164.62
chr1	20208301	20208998	MACS_peak_920	167.95
chr1	20216077	20216642	MACS_peak_921	52.36
chr1	20218850	20219627	MACS_peak_922	84.48
chr1	20244386	20244958	MACS_peak_923	51.86
chr1	20252913	20253576	MACS_peak_924	61.02
chr1	20275026	20276359	MACS_peak_925	489.96
chr1	20301201	20301903	MACS_peak_926	99.74
chr1	20390055	20391300	MACS_peak_927	392.94
chr1	20406677	20407948	MACS_peak_928	118.66
chr1	20427327	20428048	MACS_peak_929	134.86
chr1	20436826	20437886	MACS_peak_930	336.3
chr1	20478286	20479440	MACS_peak_931	208.68
chr1	20490870	20491802	MACS_peak_932	96.62
chr1	20497713	20498344	MACS_peak_933	71.57
chr1	20539368	20539980	MACS_peak_934	90.67
chr1	20717023	20717597	MACS_peak_935	221.53
chr1	20737586	20738323	MACS_peak_936	123.54
chr1	20753191	20754002	MACS_peak_937	213.99
chr1	20756852	20757480	MACS_peak_938	55.71
chr1	20810124	20810711	MACS_peak_939	66.86
chr1	20810789	20811447	MACS_peak_940	152.84
chr1	20820017	20823244	MACS_peak_941	3100
chr1	20833654	20835249	MACS_peak_942	498.47
chr1	20848715	20849288	MACS_peak_943	94.7
chr1	20856410	20857210	MACS_peak_944	74.65
chr1	20901313	20902409	MACS_peak_945	215.69
chr1	20915520	20916784	MACS_peak_946	389.66
chr1	20927752	20928376	MACS_peak_947	89.48
chr1	20960292	20961738	MACS_peak_948	145.19
chr1	20986606	20988937	MACS_peak_949	2167.97
chr1	20992121	20993005	MACS_peak_950	126.54
chr1	21022567	21024072	MACS_peak_951	1199.99
chr1	21041718	21042319	MACS_peak_952	65.72
chr1	21051358	21052220	MACS_peak_953	119.78
chr1	21058771	21060514	MACS_peak_954	2136.37
chr1	21065419	21066364	MACS_peak_955	147.51
chr1	21111727	21113114	MACS_peak_956	201.86
chr1	21113925	21114946	MACS_peak_957	424.29
chr1	21173741	21175531	MACS_peak_958	820.89
chr1	21309018	21309606	MACS_peak_959	50.76
chr1	21348489	21349648	MACS_peak_960	502.17
chr1	21391426	21392081	MACS_peak_961	69.62
chr1	21398990	21399964	MACS_peak_962	317.97
chr1	21403179	21404456	MACS_peak_963	409.58
chr1	21416814	21418719	MACS_peak_964	491.48
chr1	21424075	21424942	MACS_peak_965	269.89
chr1	21441418	21442154	MACS_peak_966	96.51
chr1	21475776	21477783	MACS_peak_967	455.9
chr1	21478904	21479462	MACS_peak_968	52.86
chr1	21501065	21502621	MACS_peak_969	335.06
chr1	21503118	21504240	MACS_peak_970	860.46
chr1	21518419	21519510	MACS_peak_971	141.99
chr1	21521178	21522291	MACS_peak_972	175.68
chr1	21539422	21540210	MACS_peak_973	75.53
chr1	21540285	21541572	MACS_peak_974	125.4
chr1	21542208	21542921	MACS_peak_975	57.59
chr1	21542924	21544098	MACS_peak_976	187.6
chr1	21544437	21545449	MACS_peak_977	140.72
chr1	21547152	21548139	MACS_peak_978	134.29
chr1	21557501	21558098	MACS_peak_979	57.93
chr1	21558376	21559246	MACS_peak_980	119.01
chr1	21559260	21559863	MACS_peak_981	57.49
chr1	21578567	21579481	MACS_peak_982	132.52
chr1	21580660	21582395	MACS_peak_983	391.69
chr1	21587665	21589944	MACS_peak_984	2406.25
chr1	21591094	21591823	MACS_peak_985	71.99
chr1	21592390	21592992	MACS_peak_986	57.56
chr1	21594573	21595235	MACS_peak_987	77.35
chr1	21596237	21597649	MACS_peak_988	245.41
chr1	21600830	21603453	MACS_peak_989	447.06
chr1	21603488	21607896	MACS_peak_990	3100
chr1	21615902	21616764	MACS_peak_991	119.78
chr1	21616947	21617755	MACS_peak_992	98.64
chr1	21620553	21622186	MACS_peak_993	771.53
chr1	21625990	21627086	MACS_peak_994	168.3
chr1	21628735	21630609	MACS_peak_995	911.67
chr1	21633273	21634612	MACS_peak_996	179.86
chr1	21638865	21640379	MACS_peak_997	350.96
chr1	21640853	21641359	MACS_peak_998	56.84
chr1	21646970	21647901	MACS_peak_999	96.7
chr1	21648346	21652287	MACS_peak_1000	2291.69
chr1	21652342	21653020	MACS_peak_1001	84.46
chr1	21656917	21657785	MACS_peak_1002	110.46
chr1	21660196	21662628	MACS_peak_1003	1556.7
chr1	21663754	21666236	MACS_peak_1004	1311.23
chr1	21666514	21667119	MACS_peak_1005	57.34
chr1	21667225	21667761	MACS_peak_1006	62.72
chr1	21668345	21670416	MACS_peak_1007	407.38
chr1	21670451	21671425	MACS_peak_1008	172.35
chr1	21672129	21672766	MACS_peak_1009	166.24
chr1	21694438	21695940	MACS_peak_1010	515.12
chr1	21696978	21697708	MACS_peak_1011	80.04
chr1	21766156	21766772	MACS_peak_1012	236.52
chr1	21780052	21781214	MACS_peak_1013	135.61
chr1	21894556	21895390	MACS_peak_1014	88.1
chr1	21900103	21901702	MACS_peak_1015	892.51
chr1	21913000	21913984	MACS_peak_1016	152.58
chr1	21933744	21934849	MACS_peak_1017	254.56
chr1	21974262	21974845	MACS_peak_1018	51.1
chr1	21992109	21992810	MACS_peak_1019	74.16
chr1	21996316	21997701	MACS_peak_1020	150.12
chr1	21997795	22000624	MACS_peak_1021	537.66
chr1	22002611	22003375	MACS_peak_1022	77.35
chr1	22029249	22030629	MACS_peak_1023	211.66
chr1	22033460	22034820	MACS_peak_1024	290.85
chr1	22047629	22048819	MACS_peak_1025	195.15
chr1	22089959	22092943	MACS_peak_1026	1727.32
chr1	22099917	22100638	MACS_peak_1027	125.31
chr1	22102068	22102821	MACS_peak_1028	112.64
chr1	22106352	22109318	MACS_peak_1029	2061.12
chr1	22109662	22110777	MACS_peak_1030	1369.63
chr1	22117896	22118785	MACS_peak_1031	91.89
chr1	22127281	22128387	MACS_peak_1032	158.23
chr1	22132993	22133572	MACS_peak_1033	51.37
chr1	22134568	22135095	MACS_peak_1034	63.48
chr1	22135136	22135784	MACS_peak_1035	70.18
chr1	22136886	22141030	MACS_peak_1036	1329.19
chr1	22141339	22149842	MACS_peak_1037	3100
chr1	22149901	22155462	MACS_peak_1038	1680.38
chr1	22155498	22211113	MACS_peak_1039	3100
chr1	22211207	22263472	MACS_peak_1040	3100
chr1	22264157	22267191	MACS_peak_1041	3161.69
chr1	22269017	22271632	MACS_peak_1042	1072.51
chr1	22273052	22274114	MACS_peak_1043	162.71
chr1	22282266	22284039	MACS_peak_1044	406.82
chr1	22284285	22285474	MACS_peak_1045	336.62
chr1	22287676	22289230	MACS_peak_1046	295.77
chr1	22289786	22291301	MACS_peak_1047	371.47
chr1	22298670	22302116	MACS_peak_1048	3100
chr1	22306667	22307767	MACS_peak_1049	132.56
chr1	22315783	22316942	MACS_peak_1050	161.91
chr1	22323430	22326796	MACS_peak_1051	3116.3
chr1	22331266	22332841	MACS_peak_1052	293.22
chr1	22345039	22346583	MACS_peak_1053	946.1
chr1	22349279	22349964	MACS_peak_1054	110.55
chr1	22350525	22353064	MACS_peak_1055	3100
chr1	22357923	22358519	MACS_peak_1056	58
chr1	22365882	22367120	MACS_peak_1057	307.86
chr1	22371502	22372062	MACS_peak_1058	52.71
chr1	22378683	22379290	MACS_peak_1059	100.35
chr1	22379848	22380539	MACS_peak_1060	128.77
chr1	22381836	22382737	MACS_peak_1061	67.78
chr1	22383107	22383778	MACS_peak_1062	68.37
chr1	22401102	22401672	MACS_peak_1063	59.98
chr1	22402093	22402657	MACS_peak_1064	52.43
chr1	22415440	22417160	MACS_peak_1065	488.46
chr1	22418158	22419625	MACS_peak_1066	687.56
chr1	22431689	22432587	MACS_peak_1067	134.14
chr1	22437502	22438632	MACS_peak_1068	155.86
chr1	22438856	22439438	MACS_peak_1069	51.17
chr1	22440092	22442646	MACS_peak_1070	1745.83
chr1	22444886	22445434	MACS_peak_1071	53.59
chr1	22446823	22447385	MACS_peak_1072	52.57
chr1	22447402	22448078	MACS_peak_1073	76.18
chr1	22458138	22460230	MACS_peak_1074	1057.53
chr1	22555825	22556602	MACS_peak_1075	147.51
chr1	22599796	22601321	MACS_peak_1076	499.66
chr1	22601899	22603149	MACS_peak_1077	144.86
chr1	22615213	22615767	MACS_peak_1078	53.15
chr1	22668327	22669022	MACS_peak_1079	100.42
chr1	22674398	22675456	MACS_peak_1080	230.52
chr1	22738693	22740321	MACS_peak_1081	628.91
chr1	22742704	22743896	MACS_peak_1082	213.79
chr1	22746895	22747420	MACS_peak_1083	55.33
chr1	22754671	22755867	MACS_peak_1084	167.18
chr1	22777822	22779672	MACS_peak_1085	554.06
chr1	22813907	22815433	MACS_peak_1086	380.28
chr1	22826642	22827614	MACS_peak_1087	263.64
chr1	22856491	22857691	MACS_peak_1088	241.95
chr1	22968037	22969047	MACS_peak_1089	140.92
chr1	22992180	22992782	MACS_peak_1090	57.56
chr1	23000229	23001074	MACS_peak_1091	121.44
chr1	23004067	23005039	MACS_peak_1092	232.16
chr1	23015735	23016484	MACS_peak_1093	86.8
chr1	23028861	23030049	MACS_peak_1094	507.86
chr1	23030534	23031781	MACS_peak_1095	226.48
chr1	23036468	23037097	MACS_peak_1096	107.3
chr1	23038217	23039766	MACS_peak_1097	540.46
chr1	23061713	23062301	MACS_peak_1098	50.76
chr1	23064721	23065663	MACS_peak_1099	290.21
chr1	23065680	23067019	MACS_peak_1100	324.35
chr1	23068348	23069505	MACS_peak_1101	189.45
chr1	23072041	23073419	MACS_peak_1102	968.58
chr1	23073423	23074795	MACS_peak_1103	350.81
chr1	23075879	23077843	MACS_peak_1104	951.99
chr1	23080400	23081329	MACS_peak_1105	105.12
chr1	23081477	23082964	MACS_peak_1106	517.91
chr1	23099679	23100205	MACS_peak_1107	63.57
chr1	23102068	23103035	MACS_peak_1108	118.74
chr1	23107068	23107637	MACS_peak_1109	68.37
chr1	23147341	23148109	MACS_peak_1110	54.14
chr1	23151940	23152770	MACS_peak_1111	105.27
chr1	23153060	23153923	MACS_peak_1112	55.69
chr1	23157895	23159265	MACS_peak_1113	673.44
chr1	23176588	23177884	MACS_peak_1114	259.37
chr1	23188051	23188941	MACS_peak_1115	108.48
chr1	23196714	23197442	MACS_peak_1116	56.62
chr1	23203004	23204060	MACS_peak_1117	304.05
chr1	23204185	23204824	MACS_peak_1118	54.95
chr1	23205495	23207292	MACS_peak_1119	363.37
chr1	23214733	23216251	MACS_peak_1120	966.59
chr1	23218575	23219100	MACS_peak_1121	81.3
chr1	23229342	23229855	MACS_peak_1122	64.7
chr1	23248989	23249586	MACS_peak_1123	66.04
chr1	23256556	23257296	MACS_peak_1124	79.24
chr1	23295759	23296323	MACS_peak_1125	60.45
chr1	23301861	23303987	MACS_peak_1126	820.42
chr1	23345319	23345994	MACS_peak_1127	307.36
chr1	23346414	23347826	MACS_peak_1128	365.84
chr1	23376542	23377142	MACS_peak_1129	57.71
[truncated: 79,763 more rows]

## Sheet: Old.rep2
chr1	9995	10515	MACS_peak_1	307.89
[truncated: 77,985 more rows]

[truncated: 2 more sheets: IARs, DARs]
